# Supplementary material for: Genome-Wide Survey and Comparative Analysis of LTR Retrotransposons and Their Captured Genes in Rice and Sorghum
Source: PLoS One. 2013 Jul 29;8(7):e71118. doi: 10.1371/journal.pone.0071118 (PMC3726574; doi:10.1371/journal.pone.0071118)
Supplement: Table S1 — Genome-wide identification of full-length LTR-retrotransposons in the rice genome. (XLS) [file pone.0071118.s001.xls]

## Sheet: Rice Full-length LTRs
Table S1. Genome-wide identification of full-length LTR-retrotransposons in the rice genome
Chromosome	From	To	Length	Strand
Chr01	106522	118080	11559	-
Chr01	156936	164480	7545	-
Chr01	273620	282519	8900	+
Chr01	465119	477981	12863	+
Chr01	487015	493922	6908	-
Chr01	660820	671468	10649	-
Chr01	783026	794682	11657	+
Chr01	815869	831940	16072	-
Chr01	832967	839857	6891	+
Chr01	880801	891653	10853	-
Chr01	905437	910506	5070	+
Chr01	922386	927389	5004	+
Chr01	939753	953845	14093	+
Chr01	944164	953170	9007	-
Chr01	1464536	1481739	17204	+
Chr01	1524180	1531026	6847	-
Chr01	1608765	1617684	8920	+
Chr01	1876688	1879878	3191	+
Chr01	2007765	2014480	6716	+
Chr01	2180000	2200551	20552	-
Chr01	2180779	2193432	12654	+
Chr01	2188220	2193621	5402	+
Chr01	2335754	2341139	5386	+
Chr01	2505281	2511652	6372	+
Chr01	2535678	2539063	3386	+
Chr01	2647844	2650232	2389	+
Chr01	2743614	2753374	9761	+
Chr01	2908922	2917721	8800	+
Chr01	2934244	2954477	20234	+
Chr01	2939564	2948827	9264	+
Chr01	3147391	3149355	1965	-
Chr01	3154610	3172614	18005	+
Chr01	3205016	3218561	13546	-
Chr01	3230174	3235885	5712	+
Chr01	3295878	3302537	6660	+
Chr01	4186325	4192651	6327	+
Chr01	4186821	4192362	5542	-
Chr01	4186946	4192648	5703	+
Chr01	4469011	4483872	14862	-
Chr01	4549581	4560485	10905	+
Chr01	4598088	4611167	13080	-
Chr01	4638958	4645052	6095	-
Chr01	4776239	4781940	5702	+
Chr01	4855916	4868804	12889	+
Chr01	4932009	4943298	11290	+
Chr01	5070452	5078543	8092	+
Chr01	5194603	5197580	2978	+
Chr01	5413126	5420871	7746	-
Chr01	5579847	5594698	14852	+
Chr01	5736020	5741174	5155	-
Chr01	5903584	5906847	3264	-
Chr01	5961466	5966175	4710	+
Chr01	6161933	6167718	5786	+
Chr01	6745812	6758683	12872	+
Chr01	6926814	6939620	12807	+
Chr01	7749205	7754658	5454	-
Chr01	7781172	7792367	11196	+
Chr01	7823596	7838515	14920	-
Chr01	7823931	7838748	14818	-
Chr01	8092888	8104262	11375	-
Chr01	8162777	8168193	5417	-
Chr01	8235798	8242638	6841	+
Chr01	8457169	8461538	4370	+
Chr01	8508607	8519861	11255	+
Chr01	8604019	8612470	8452	+
Chr01	8641927	8654727	12801	+
Chr01	8822542	8827744	5203	-
Chr01	8862574	8875549	12976	+
Chr01	8973535	8977944	4410	-
Chr01	9214590	9220980	6391	+
Chr01	9351486	9369638	18153	-
Chr01	9361052	9363059	2008	-
Chr01	9531583	9544426	12844	+
Chr01	9573935	9579835	5901	-
Chr01	9619046	9624783	5738	+
Chr01	9838286	9847168	8883	-
Chr01	9942375	9944168	1794	+
Chr01	9956621	9961024	4404	-
Chr01	9989029	10001967	12939	+
Chr01	10030396	10042892	12497	-
Chr01	10070759	10077181	6423	-
Chr01	10081802	10097456	15655	-
Chr01	10569547	10577773	8227	-
Chr01	10713144	10721248	8105	+
Chr01	10723546	10740589	17044	-
Chr01	10731061	10746212	15152	-
Chr01	10731671	10742494	10824	-
Chr01	10756334	10763734	7401	-
Chr01	10852352	10864928	12577	-
Chr01	10951373	10957823	6451	-
Chr01	11123585	11128979	5395	+
Chr01	11141635	11152911	11277	+
Chr01	11195619	11197834	2216	-
Chr01	11196696	11198685	1990	+
Chr01	11300360	11307153	6794	-
Chr01	11308530	11316156	7627	-
Chr01	11521734	11525129	3396	-
Chr01	11548806	11554834	6029	-
Chr01	11668385	11685344	16960	-
Chr01	11830916	11839788	8873	+
Chr01	11841015	11845271	4257	-
Chr01	11885778	11893207	7430	+
Chr01	11928271	11939053	10783	-
Chr01	12007058	12018962	11905	+
Chr01	12033653	12054741	21089	-
Chr01	12454830	12466853	12024	-
Chr01	12598069	12610973	12905	-
Chr01	12718710	12724834	6125	-
Chr01	12791745	12802322	10578	-
Chr01	12860730	12867171	6442	-
Chr01	12909736	12914069	4334	+
Chr01	12948190	12960273	12084	-
Chr01	12990582	12996755	6174	-
Chr01	13012818	13026816	13999	+
Chr01	13043537	13051921	8385	+
Chr01	13061027	13068569	7543	+
Chr01	13091667	13107111	15445	-
Chr01	13179186	13191178	11993	+
Chr01	13447623	13452992	5370	+
Chr01	13459789	13469930	10142	-
Chr01	13495482	13505468	9987	+
Chr01	13624755	13635013	10259	+
Chr01	13643121	13651128	8008	+
Chr01	13737089	13747290	10202	-
Chr01	13862942	13875812	12871	-
Chr01	13997427	14008472	11046	+
Chr01	14065305	14066988	1684	+
Chr01	14089017	14094667	5651	+
Chr01	14490135	14502764	12630	-
Chr01	14534885	14543740	8856	+
Chr01	14650509	14659350	8842	+
Chr01	14660487	14672570	12084	+
Chr01	14709265	14721370	12106	-
Chr01	14712617	14720659	8043	+
Chr01	14840099	14850754	10656	+
Chr01	14870336	14876811	6476	+
Chr01	15036633	15049411	12779	-
Chr01	15218224	15222375	4152	+
Chr01	15301259	15307713	6455	-
Chr01	15516708	15529222	12515	+
Chr01	15537076	15541245	4170	-
Chr01	15597284	15605373	8090	-
Chr01	15610411	15616862	6452	-
Chr01	15651125	15670809	19685	+
Chr01	15714205	15724136	9932	+
Chr01	15823270	15830282	7013	-
Chr01	15864701	15876639	11939	-
Chr01	16040687	16045652	4966	+
Chr01	16159384	16172130	12747	+
Chr01	16188329	16194571	6243	+
Chr01	16196020	16199547	3528	+
Chr01	16211895	16224359	12465	-
Chr01	16246578	16251105	4528	+
Chr01	16259316	16279344	20029	-
Chr01	16268970	16278417	9448	-
Chr01	16307567	16311963	4397	-
Chr01	16317219	16321606	4388	-
Chr01	16338609	16342705	4097	+
Chr01	16399682	16413852	14171	-
Chr01	16437150	16442436	5287	+
Chr01	16525832	16529512	3681	+
Chr01	16548681	16564053	15373	+
Chr01	16574116	16586632	12517	-
Chr01	16600431	16606821	6391	+
Chr01	16618258	16629872	11615	-
Chr01	16673350	16678890	5541	-
Chr01	16733783	16742199	8417	-
Chr01	16744915	16749732	4818	-
Chr01	16745904	16750878	4975	+
Chr01	16746234	16749749	3516	-
Chr01	16746777	16770037	23261	-
Chr01	16746789	16770675	23887	-
Chr01	16746797	16771038	24242	-
Chr01	16746981	16750878	3898	+
Chr01	16748240	16757861	9622	+
Chr01	16749429	16770037	20609	-
Chr01	16749434	16756117	6684	-
Chr01	16749437	16756866	7430	-
Chr01	16749444	16758504	9061	-
Chr01	16750554	16770780	20227	-
Chr01	16750557	16757340	6784	+
Chr01	16750717	16756386	5670	+
Chr01	16750884	16774524	23641	-
Chr01	16751555	16772937	21383	-
Chr01	16751568	16770787	19220	-
Chr01	16752247	16772617	20371	+
Chr01	16753197	16771638	18442	+
Chr01	16753351	16771484	18134	+
Chr01	16753660	16758767	5108	-
Chr01	16753663	16770037	16375	-
Chr01	16753923	16772937	19015	+
Chr01	16754128	16757861	3734	+
Chr01	16754973	16771113	16141	-
Chr01	16755283	16771097	15815	-
Chr01	16755641	16775576	19936	-
Chr01	16755644	16769496	13853	-
Chr01	16756229	16776359	20131	-
Chr01	16756767	16771638	14872	-
Chr01	16756786	16770796	14011	-
Chr01	16757021	16759743	2723	-
Chr01	16757598	16777101	19504	-
Chr01	16757872	16775895	18024	-
Chr01	16758773	16769341	10569	-
Chr01	16759202	16779559	20358	-
Chr01	16759730	16767489	7760	+
Chr01	16767534	16788992	21459	-
Chr01	16768517	16771084	2568	-
Chr01	16769296	16771038	1743	-
Chr01	16770783	16789554	18772	-
Chr01	16770792	16782414	11623	+
Chr01	16770802	16789554	18753	-
Chr01	16770948	16782414	11467	-
Chr01	16771120	16789822	18703	-
Chr01	16771131	16782414	11284	+
Chr01	16771171	16789554	18384	-
Chr01	16771593	16782356	10764	-
Chr01	16771777	16790090	18314	+
Chr01	16771788	16789554	17767	-
Chr01	16772099	16782388	10290	-
Chr01	16772108	16782414	10307	-
Chr01	16772894	16782388	9495	-
Chr01	16773320	16783900	10581	+
Chr01	16773534	16782409	8876	-
Chr01	16774191	16779271	5081	-
Chr01	16774530	16787181	12652	-
Chr01	16774913	16782414	7502	-
Chr01	16775007	16784055	9049	+
Chr01	16775009	16790106	15098	+
Chr01	16776365	16789554	13190	-
Chr01	16776569	16782423	5855	-
Chr01	16777056	16782356	5301	+
Chr01	16777473	16784171	6699	+
Chr01	16777842	16784210	6369	-
Chr01	16777851	16782645	4795	-
Chr01	16778421	16784210	5790	+
Chr01	16778424	16790106	11683	+
Chr01	16778956	16782409	3454	+
Chr01	16779045	16790106	11062	+
Chr01	16779052	16784236	5185	+
Chr01	16779112	16782414	3303	-
Chr01	16781567	16787006	5440	-
Chr01	16781588	16788586	6999	-
Chr01	16782153	16784442	2290	+
Chr01	16782418	16790090	7673	-
Chr01	16782690	16789554	6865	-
Chr01	16783014	16790090	7077	+
Chr01	16784221	16789554	5334	-
Chr01	16784540	16790103	5564	+
Chr01	16787887	16790106	2220	+
Chr01	16790255	16809661	19407	+
Chr01	16790409	16808563	18155	-
Chr01	16790678	16809661	18984	-
Chr01	16790832	16802202	11371	-
Chr01	16790930	16806246	15317	-
Chr01	16791306	16810723	19418	-
Chr01	16791404	16807366	15963	+
Chr01	16791723	16807369	15647	-
Chr01	16791779	16800829	9051	+
Chr01	16791884	16806086	14203	-
Chr01	16792047	16809975	17929	+
Chr01	16792480	16812338	19859	-
Chr01	16792635	16810718	18084	+
Chr01	16792734	16806249	13516	-
Chr01	16792790	16801571	8782	+
Chr01	16793210	16806086	12877	-
Chr01	16793377	16815585	22209	+
Chr01	16793416	16813091	19676	+
Chr01	16793805	16807369	13565	+
Chr01	16794447	16815575	21129	+
Chr01	16794582	16800997	6416	+
Chr01	16794836	16807366	12531	+
Chr01	16794892	16800409	5518	+
Chr01	16795211	16800997	5787	+
Chr01	16795472	16807369	11898	+
Chr01	16795521	16800409	4889	+
Chr01	16795573	16812918	17346	+
Chr01	16796545	16817737	21193	-
Chr01	16796571	16813100	16530	+
Chr01	16796610	16816304	19695	-
Chr01	16797287	16806249	8963	-
Chr01	16797931	16817747	19817	+
Chr01	16797970	16813091	15122	+
Chr01	16799240	16809980	10741	+
Chr01	16799503	16807359	7857	+
Chr01	16800146	16817432	17287	-
Chr01	16800415	16817432	17018	-
Chr01	16800454	16816151	15698	-
Chr01	16801003	16821627	20625	+
Chr01	16801033	16821654	20622	+
Chr01	16801042	16814693	13652	+
Chr01	16801255	16806246	4992	-
Chr01	16801815	16821654	19840	-
Chr01	16801883	16806249	4367	-
Chr01	16802443	16821654	19212	-
Chr01	16803149	16827449	24301	+
Chr01	16803179	16821654	18476	-
Chr01	16803343	16824035	20693	-
Chr01	16803458	16826982	23525	+
Chr01	16803556	16807374	3819	+
Chr01	16804921	16821654	16734	+
Chr01	16804943	16813588	8646	+
Chr01	16805925	16820141	14217	-
Chr01	16805941	16823799	17859	-
Chr01	16807054	16815984	8931	+
Chr01	16807071	16825471	18401	+
Chr01	16807401	16816149	8749	-
Chr01	16807858	16823786	15929	+
Chr01	16809274	16821654	12381	+
Chr01	16809986	16823521	13536	-
Chr01	16810025	16818639	8615	-
Chr01	16810141	16827241	17101	-
Chr01	16810171	16823705	13535	-
Chr01	16810180	16824571	14392	+
Chr01	16810334	16818639	8306	-
Chr01	16810480	16824566	14087	+
Chr01	16810490	16821654	11165	-
Chr01	16810512	16812918	2407	+
Chr01	16810984	16823715	12732	-
Chr01	16811451	16823241	11791	-
Chr01	16811460	16823086	11627	-
Chr01	16811606	16822922	11317	-
Chr01	16811615	16823086	11472	-
Chr01	16811926	16821654	9729	+
Chr01	16812297	16828386	16090	+
Chr01	16812430	16821654	9225	+
Chr01	16812452	16822149	9698	+
Chr01	16812593	16822138	9546	-
Chr01	16813241	16824571	11331	+
Chr01	16813728	16821654	7927	-
Chr01	16814698	16821664	6967	-
Chr01	16814844	16821654	6811	-
Chr01	16814853	16822138	7286	-
Chr01	16815307	16821664	6358	-
Chr01	16815611	16824508	8898	-
Chr01	16815757	16821654	5898	+
Chr01	16815766	16824497	8732	-
Chr01	16818480	16821654	3175	-
Chr01	16818644	16821664	3021	-
Chr01	16819080	16826982	7903	+
Chr01	16820680	16825471	4792	-
Chr01	16821650	16830594	8945	-
Chr01	16828217	16832270	4054	-
Chr01	16838217	16843365	5149	+
Chr01	16848205	16854316	6112	-
Chr01	16848215	16856293	8079	+
Chr01	16848221	16855596	7376	-
Chr01	16859611	16881373	21763	+
Chr01	16860590	16878994	18405	+
Chr01	16860772	16880210	19439	+
Chr01	16863536	16878994	15459	+
Chr01	16863631	16880210	16580	-
Chr01	16865500	16878994	13495	+
Chr01	16867256	16877818	10563	+
Chr01	16877820	16898941	21122	+
Chr01	16877937	16892376	14440	-
Chr01	16878094	16891219	13126	-
Chr01	16878321	16892376	14056	-
Chr01	16878364	16897347	18984	+
Chr01	16878385	16897569	19185	-
Chr01	16878391	16896225	17835	+
Chr01	16878593	16880778	2186	+
Chr01	16883711	16891051	7341	-
Chr01	16890324	16897561	7238	+
Chr01	16892662	16898941	6280	+
Chr01	16892716	16904269	11554	+
Chr01	16894178	16897569	3392	+
Chr01	16896229	16917911	21683	-
Chr01	16897651	16904305	6655	-
Chr01	16898081	16917911	19831	-
Chr01	16903037	16917745	14709	-
Chr01	16903678	16917646	13969	-
Chr01	16910426	16914423	3998	-
Chr01	16918803	16924133	5331	+
Chr01	16957088	16961617	4530	-
Chr01	16974770	16979173	4404	+
Chr01	17003890	17010611	6722	+
Chr01	17051366	17064287	12922	+
Chr01	17075216	17083431	8216	+
Chr01	17090372	17100287	9916	+
Chr01	17113861	17119855	5995	+
Chr01	17123148	17128340	5193	+
Chr01	17123172	17133718	10547	+
Chr01	17123482	17129213	5732	+
Chr01	17123789	17132423	8635	+
Chr01	17123944	17132269	8326	+
Chr01	17123980	17133728	9749	+
Chr01	17125055	17130470	5416	+
Chr01	17125066	17132017	6952	+
Chr01	17125076	17128501	3426	-
Chr01	17125765	17133049	7285	+
Chr01	17125903	17132017	6115	+
Chr01	17126075	17131451	5377	+
Chr01	17126204	17133980	7777	+
Chr01	17126384	17131451	5068	+
Chr01	17127010	17133049	6040	+
Chr01	17127450	17132017	4568	+
Chr01	17127915	17131451	3537	+
Chr01	17128095	17132017	3923	+
Chr01	17128224	17133718	5495	+
Chr01	17128507	17130470	1964	+
Chr01	17128645	17133969	5325	+
Chr01	17128946	17132032	3087	+
Chr01	17130063	17132423	2361	+
Chr01	17131044	17133718	2675	+
Chr01	17231386	17240296	8911	+
Chr01	17241224	17260305	19082	+
Chr01	17311143	17318896	7754	-
Chr01	17327597	17333909	6313	+
Chr01	17358228	17369532	11305	+
Chr01	17419807	17423848	4042	+
Chr01	17436255	17442715	6461	+
Chr01	17522562	17539705	17144	+
Chr01	17524386	17531788	7403	-
Chr01	17634702	17646374	11673	+
Chr01	17665573	17674791	9219	+
Chr01	17730327	17735677	5351	-
Chr01	17773918	17785528	11611	+
Chr01	17802661	17805897	3237	-
Chr01	17819712	17833673	13962	+
Chr01	17887074	17892281	5208	+
Chr01	18080408	18087148	6741	+
Chr01	18115835	18122673	6839	+
Chr01	18288216	18295921	7706	+
Chr01	18308354	18319968	11615	+
Chr01	18358276	18364904	6629	-
Chr01	18545938	18553238	7301	-
Chr01	18726090	18742798	16709	+
Chr01	18909845	18918733	8889	+
Chr01	19015825	19020841	5017	-
Chr01	19151238	19170923	19686	+
Chr01	19193879	19203124	9246	-
Chr01	19210371	19226263	15893	+
Chr01	19344785	19347778	2994	-
Chr01	19359624	19367062	7439	-
Chr01	19412836	19423631	10796	+
Chr01	19440239	19451648	11410	-
Chr01	19579601	19588987	9387	-
Chr01	19603859	19607695	3837	-
Chr01	19623707	19635029	11323	-
Chr01	19651302	19672535	21234	-
Chr01	19754168	19764923	10756	+
Chr01	19790414	19801716	11303	-
Chr01	19834608	19843765	9158	+
Chr01	19936058	19948155	12098	+
Chr01	19999258	20011349	12092	-
Chr01	20158735	20170497	11763	-
Chr01	20219981	20231320	11340	+
Chr01	20365152	20371606	6455	-
Chr01	20470518	20474996	4479	+
Chr01	20611258	20617723	6466	+
Chr01	20672893	20684990	12098	+
Chr01	20685002	20697405	12404	+
Chr01	20756402	20760488	4087	+
Chr01	20792823	20804142	11320	-
Chr01	20835064	20841650	6587	-
Chr01	20845046	20862310	17265	-
Chr01	20877057	20887347	10291	-
Chr01	20917846	20922823	4978	+
Chr01	20963446	20976302	12857	+
Chr01	20998351	21008556	10206	-
Chr01	21048201	21054483	6283	-
Chr01	21091556	21098774	7219	+
Chr01	21204455	21223306	18852	-
Chr01	21205924	21218775	12852	-
Chr01	21245235	21258128	12894	-
Chr01	21289646	21299741	10096	-
Chr01	21450438	21463939	13502	+
Chr01	21463957	21482218	18262	+
Chr01	21575434	21594864	19431	-
Chr01	21582075	21594000	11926	-
Chr01	21643957	21656847	12891	+
Chr01	21763715	21769554	5840	-
Chr01	21859595	21872878	13284	-
Chr01	21950023	21955961	5939	+
Chr01	22046060	22049408	3349	+
Chr01	22066548	22073347	6800	-
Chr01	22283206	22287444	4239	-
Chr01	22294733	22301184	6452	-
Chr01	22400918	22412378	11461	+
Chr01	22508720	22520663	11944	+
Chr01	22564187	22573356	9170	-
Chr01	22841043	22849091	8049	-
Chr01	23038439	23041418	2980	+
Chr01	23050713	23063673	12961	+
Chr01	23127498	23137437	9940	-
Chr01	23148775	23152355	3581	+
Chr01	23275138	23279032	3895	-
Chr01	23471731	23492134	20404	+
Chr01	23502319	23508734	6416	+
Chr01	23593881	23606771	12891	+
Chr01	24067998	24077419	9422	-
Chr01	24419403	24427429	8027	-
Chr01	24670449	24677622	7174	+
Chr01	24678886	24687653	8768	+
Chr01	24742857	24748434	5578	-
Chr01	24774794	24779567	4774	+
Chr01	25099692	25112576	12885	+
Chr01	25168282	25179272	10991	-
Chr01	25303322	25311809	8488	-
Chr01	25566858	25573312	6455	-
Chr01	25653448	25664751	11304	+
Chr01	25709290	25714504	5215	+
Chr01	25804391	25816368	11978	-
Chr01	25887548	25900401	12854	-
Chr01	25937891	25947352	9462	-
Chr01	26015060	26028255	13196	+
Chr01	26015188	26027991	12804	-
Chr01	26542780	26557892	15113	+
Chr01	26665886	26678726	12841	+
Chr01	26848661	26861531	12871	-
Chr01	26904375	26910495	6121	+
Chr01	26942851	26954865	12015	-
Chr01	26954869	26967253	12385	-
Chr01	27392817	27414370	21554	+
Chr01	27399716	27408719	9004	+
Chr01	27528953	27532832	3880	-
Chr01	27786157	27800038	13882	+
Chr01	27890406	27895081	4676	-
Chr01	27899251	27905682	6432	+
Chr01	28035991	28048883	12893	+
Chr01	28213521	28216131	2611	-
Chr01	28305312	28307064	1753	+
Chr01	28337721	28342905	5185	+
Chr01	28514055	28525277	11223	-
Chr01	28712401	28724797	12397	+
Chr01	28735469	28738561	3093	-
Chr01	28840000	28846437	6438	-
Chr01	28995850	29007333	11484	+
Chr01	29083648	29096564	12917	+
Chr01	29172939	29177523	4585	+
Chr01	29344270	29357185	12916	-
Chr01	29583455	29590123	6669	-
Chr01	29789786	29800955	11170	+
Chr01	29881331	29886605	5275	-
Chr01	30083303	30090734	7432	+
Chr01	30432460	30445246	12787	-
Chr01	30801082	30803196	2115	-
Chr01	31019518	31031058	11541	+
Chr01	31122312	31127327	5016	+
Chr01	31138210	31151884	13675	-
Chr01	31212121	31224785	12665	-
Chr01	31234276	31239063	4788	+
Chr01	31438712	31451540	12829	+
Chr01	31450460	31460411	9952	-
Chr01	31460198	31472643	12446	-
Chr01	31501146	31503132	1987	-
Chr01	31907046	31911761	4716	+
Chr01	32063950	32070391	6442	+
Chr01	32205107	32216712	11606	-
Chr01	32477345	32487673	10329	+
Chr01	32486494	32498402	11909	+
Chr01	32517697	32522076	4380	+
Chr01	33118232	33119879	1648	+
Chr01	33119754	33138975	19222	-
Chr01	33138860	33140507	1648	+
Chr01	33416687	33426962	10276	+
Chr01	33427036	33440842	13807	+
Chr01	33643549	33649464	5916	-
Chr01	33644008	33649992	5985	-
Chr01	33698786	33708384	9599	+
Chr01	33850344	33861899	11556	+
Chr01	33979820	33988977	9158	+
Chr01	34047484	34061118	13635	-
Chr01	34235577	34238690	3114	-
Chr01	34264467	34274851	10385	+
Chr01	34365264	34367851	2588	+
Chr01	34589758	34596031	6274	+
Chr01	34749700	34761114	11415	-
Chr01	34754052	34758523	4472	-
Chr01	34821555	34831266	9712	-
Chr01	34970465	34976124	5660	+
Chr01	35035892	35049049	13158	+
Chr01	35277695	35289769	12075	-
Chr01	35668086	35680959	12874	+
Chr01	36032799	36036679	3881	+
Chr01	36068263	36080278	12016	+
Chr01	36545268	36557253	11986	-
Chr01	36572894	36585388	12495	+
Chr01	37164038	37170349	6312	+
Chr01	37429067	37440178	11112	-
Chr01	37479506	37483937	4432	+
Chr01	37489563	37502481	12919	+
Chr01	37739838	37748043	8206	+
Chr01	37822296	37824258	1963	-
Chr01	38345514	38359036	13523	-
Chr01	38559583	38565454	5872	-
Chr01	38580954	38592238	11285	-
Chr01	38772236	38786807	14572	-
Chr01	38802394	38808955	6562	+
Chr01	38968133	38974506	6374	+
Chr01	39110642	39115002	4361	+
Chr01	39336545	39341460	4916	-
Chr01	39403043	39407757	4715	+
Chr01	39709833	39718262	8430	-
Chr01	40041746	40047018	5273	-
Chr01	40374497	40378442	3946	+
Chr01	40577451	40579827	2377	+
Chr01	40853070	40858186	5117	-
Chr01	41030618	41035988	5371	-
Chr01	41255895	41262515	6621	-
Chr01	41308988	41310740	1753	+
Chr01	41409813	41422654	12842	-
Chr01	41422818	41434465	11648	-
Chr01	41752712	41757630	4919	+
Chr01	41800537	41808464	7928	-
Chr01	41992079	41996658	4580	+
Chr01	42507645	42520520	12876	+
Chr01	42527446	42532199	4754	-
Chr01	42597206	42598579	1374	-
Chr01	42785988	42793752	7765	-
Chr01	42890467	42903183	12717	-
Chr01	42895594	42900974	5381	-
Chr01	42934068	42941562	7495	-
Chr01	42991882	43004710	12829	-
Chr01	43026345	43039301	12957	+
Chr01	43219792	43221908	2117	+
Chr01	43256448	43269331	12884	+
Chr02	138439	144888	6450	+
Chr02	229496	242338	12843	-
Chr02	268976	273962	4987	+
Chr02	320584	331915	11332	+
Chr02	349313	352092	2780	+
Chr02	359587	381449	21863	-
Chr02	426986	434376	7391	-
Chr02	428514	437574	9061	+
Chr02	1420273	1424863	4591	-
Chr02	1767933	1772818	4886	-
Chr02	1802032	1814984	12953	-
Chr02	1889512	1902091	12580	-
Chr02	2150125	2163881	13757	+
Chr02	2222682	2227116	4435	-
Chr02	2277418	2286884	9467	+
Chr02	2310001	2312150	2150	-
Chr02	2378418	2386547	8130	+
Chr02	2452953	2458889	5937	-
Chr02	2460381	2468927	8547	+
Chr02	2527398	2532697	5300	-
Chr02	2886256	2897469	11214	-
Chr02	3009072	3021962	12891	-
Chr02	3066380	3071094	4715	-
Chr02	3114228	3119474	5247	-
Chr02	3153414	3156328	2915	+
Chr02	3329397	3337092	7696	-
Chr02	3354219	3357888	3670	-
Chr02	3433921	3439687	5767	-
Chr02	3460425	3465909	5485	-
Chr02	3515824	3529708	13885	-
Chr02	3731944	3739462	7519	-
Chr02	3804279	3812731	8453	+
Chr02	3897342	3908645	11304	-
Chr02	3911179	3924049	12871	-
Chr02	4155913	4161446	5534	-
Chr02	4914217	4927007	12791	+
Chr02	4979166	4991910	12745	-
Chr02	5093466	5099812	6347	-
Chr02	5382860	5394900	12041	+
Chr02	5427914	5439366	11453	-
Chr02	6098301	6103103	4803	-
Chr02	6122730	6136765	14036	-
Chr02	6125060	6138858	13799	-
Chr02	6284621	6293116	8496	+
Chr02	6298855	6304421	5567	+
Chr02	6406024	6415645	9622	+
Chr02	6453767	6458428	4662	-
Chr02	6860369	6866763	6395	-
Chr02	6882437	6892515	10079	+
Chr02	7189039	7201111	12073	+
Chr02	7385277	7391016	5740	-
Chr02	7401944	7411999	10056	+
Chr02	7402457	7412878	10422	-
Chr02	7557172	7563589	6418	-
Chr02	7667861	7674665	6805	+
Chr02	7692693	7700838	8146	-
Chr02	7696789	7699723	2935	+
Chr02	7783191	7794876	11686	-
Chr02	7821041	7826366	5326	-
Chr02	7884916	7891139	6224	+
Chr02	7885579	7891794	6216	+
Chr02	7904927	7917482	12556	-
Chr02	8042268	8047758	5491	-
Chr02	8080367	8083492	3126	-
Chr02	8149648	8153897	4250	+
Chr02	8155411	8159470	4060	+
Chr02	8328962	8340979	12018	+
Chr02	8480262	8484237	3976	+
Chr02	8604810	8607081	2272	-
Chr02	9035022	9039050	4029	-
Chr02	9074564	9080961	6398	+
Chr02	9093111	9097000	3890	+
Chr02	9147430	9153543	6114	+
Chr02	9195324	9207275	11952	-
Chr02	9253255	9257567	4313	+
Chr02	9263246	9267648	4403	+
Chr02	9309593	9330190	20598	+
Chr02	9329467	9333484	4018	+
Chr02	9351131	9370024	18894	+
Chr02	9375456	9381258	5803	+
Chr02	9401493	9407574	6082	-
Chr02	9629089	9636550	7462	-
Chr02	9675818	9689713	13896	-
Chr02	9676613	9687553	10941	-
Chr02	9742128	9747638	5511	+
Chr02	9914455	9920001	5547	+
Chr02	10020424	10032888	12465	+
Chr02	10297435	10308917	11483	-
Chr02	10382238	10385150	2913	-
Chr02	10581477	10585835	4359	-
Chr02	10599342	10610816	11475	-
Chr02	10621908	10628087	6180	-
Chr02	11082192	11093298	11107	-
Chr02	11093302	11102620	9319	-
Chr02	11134843	11147651	12809	+
Chr02	11250744	11259762	9019	+
Chr02	11274929	11289437	14509	-
Chr02	11305124	11314196	9073	-
Chr02	11325224	11334917	9694	-
Chr02	11369359	11371977	2619	+
Chr02	11448649	11453250	4602	-
Chr02	11453318	11462578	9261	-
Chr02	11495091	11500607	5517	+
Chr02	11554852	11559483	4632	-
Chr02	11626478	11632976	6499	+
Chr02	11674611	11682153	7543	-
Chr02	11786561	11796743	10183	-
Chr02	11819615	11827217	7603	-
Chr02	11820105	11829905	9801	-
Chr02	11848526	11852600	4075	+
Chr02	11886210	11889888	3679	-
Chr02	11897051	11902751	5701	+
Chr02	12068816	12079203	10388	+
Chr02	12133521	12138613	5093	+
Chr02	12155247	12164443	9197	+
Chr02	12167270	12180399	13130	-
Chr02	12238174	12243661	5488	+
Chr02	12279319	12290740	11422	+
Chr02	12651886	12654911	3026	-
Chr02	12702787	12711958	9172	+
Chr02	12837598	12842669	5072	+
Chr02	12940194	12944491	4298	+
Chr02	12944184	12950803	6620	+
Chr02	12979436	12984460	5025	-
Chr02	13073170	13077618	4449	-
Chr02	13269586	13275611	6026	-
Chr02	13270047	13275150	5104	-
Chr02	13270508	13274688	4181	-
Chr02	13270662	13274534	3873	-
Chr02	13270816	13274380	3565	-
Chr02	13374875	13396218	21344	+
Chr02	13379106	13395193	16088	+
Chr02	13423754	13433515	9762	+
Chr02	13433530	13446092	12563	-
Chr02	13478058	13485301	7244	-
Chr02	13579105	13600540	21436	+
Chr02	13580186	13587761	7576	+
Chr02	13580201	13600562	20362	-
Chr02	13586166	13603385	17220	+
Chr02	13586980	13599746	12767	+
Chr02	13587789	13598944	11156	-
Chr02	13598946	13615774	16829	+
Chr02	13598950	13615797	16848	-
Chr02	13599600	13615797	16198	+
Chr02	13600086	13617608	17523	-
Chr02	13600234	13617452	17219	+
Chr02	13600399	13618851	18453	+
Chr02	13600554	13618694	18141	+
Chr02	13601028	13618229	17202	+
Chr02	13601403	13613014	11612	+
Chr02	13601681	13617608	15928	+
Chr02	13601687	13616046	14360	-
Chr02	13602932	13614834	11903	+
Chr02	13610911	13626132	15222	+
Chr02	13610935	13637463	26529	-
Chr02	13610944	13632113	21170	+
Chr02	13610949	13624040	13092	-
Chr02	13610958	13613985	3028	+
Chr02	13611023	13634910	23888	-
Chr02	13611036	13635699	24664	-
Chr02	13611169	13635582	24414	-
Chr02	13611177	13635389	24213	-
Chr02	13611190	13634923	23734	-
Chr02	13611360	13618702	7343	+
Chr02	13611488	13634900	23413	+
Chr02	13611642	13618112	6471	+
Chr02	13611660	13618074	6415	+
Chr02	13611942	13634512	22571	-
Chr02	13611952	13634745	22794	-
Chr02	13612097	13634512	22416	-
Chr02	13612107	13634900	22794	-
Chr02	13612116	13634910	22795	-
Chr02	13612271	13634910	22640	-
Chr02	13612281	13634356	22076	-
Chr02	13612417	13634201	21785	-
Chr02	13612427	13638440	26014	-
Chr02	13612436	13634910	22475	+
Chr02	13612591	13634910	22320	+
Chr02	13612619	13638237	25619	-
Chr02	13612863	13635389	22527	-
Chr02	13612903	13634900	21998	-
Chr02	13613560	13633098	19539	-
Chr02	13613710	13616054	2345	+
Chr02	13613959	13634201	20243	-
Chr02	13613968	13637318	23351	+
Chr02	13613990	13636846	22857	-
Chr02	13613995	13636999	23005	-
Chr02	13614001	13637463	23463	-
Chr02	13614010	13621369	7360	-
Chr02	13614038	13636312	22275	+
Chr02	13614054	13634910	20857	-
Chr02	13614124	13632300	18177	-
Chr02	13614146	13634726	20581	-
Chr02	13614249	13637318	23070	+
Chr02	13614271	13635389	21119	-
Chr02	13614276	13636330	22055	-
Chr02	13614297	13636690	22394	+
Chr02	13614300	13626274	11975	+
Chr02	13614723	13636252	21530	+
Chr02	13614745	13636330	21586	-
Chr02	13614848	13635862	21015	+
Chr02	13614853	13636317	21465	-
Chr02	13614878	13636243	21366	-
Chr02	13614887	13636252	21366	+
Chr02	13615149	13635389	20241	+
Chr02	13615189	13634703	19515	-
Chr02	13615353	13636330	20978	-
Chr02	13615489	13636330	20842	-
Chr02	13615802	13636330	20529	-
Chr02	13615807	13636330	20524	-
Chr02	13615813	13634832	19020	-
Chr02	13616099	13636211	20113	+
Chr02	13616112	13636224	20113	+
Chr02	13616245	13636201	19957	+
Chr02	13616401	13636201	19801	-
Chr02	13616410	13636211	19802	-
Chr02	13616720	13636330	19611	-
Chr02	13616733	13634923	18191	-
Chr02	13617022	13636243	19222	-
Chr02	13617031	13636211	19181	-
Chr02	13617341	13634910	17570	+
Chr02	13617652	13636201	18550	-
Chr02	13617817	13636211	18395	-
Chr02	13617985	13636224	18240	+
Chr02	13618048	13636211	18164	+
Chr02	13618070	13634923	16854	+
Chr02	13618282	13636252	17971	-
Chr02	13618358	13634910	16553	-
Chr02	13618380	13632351	13972	+
Chr02	13619053	13634942	15890	-
Chr02	13619062	13634951	15890	-
Chr02	13619209	13634745	15537	-
Chr02	13619218	13634951	15734	-
Chr02	13619365	13634900	15536	+
Chr02	13619374	13636211	16838	+
Chr02	13619676	13634745	15070	-
Chr02	13619840	13636211	16372	-
Chr02	13619986	13636201	16216	-
Chr02	13620286	13636252	15967	-
Chr02	13620296	13636243	15948	-
Chr02	13620461	13636252	15792	-
Chr02	13620608	13636201	15594	+
Chr02	13620617	13632351	11735	+
Chr02	13620630	13634923	14294	+
Chr02	13621083	13636201	15119	+
Chr02	13621092	13634910	13819	-
Chr02	13621115	13636224	15110	-
Chr02	13621413	13636243	14831	-
Chr02	13621422	13635029	13608	-
Chr02	13621577	13636211	14635	-
Chr02	13621723	13636243	14521	-
Chr02	13621732	13636211	14480	-
Chr02	13622042	13634713	12672	-
Chr02	13622197	13636243	14047	-
Chr02	13622361	13634910	12550	-
Chr02	13622516	13636211	13696	-
Chr02	13622671	13636243	13573	-
Chr02	13622680	13636211	13532	-
Chr02	13622990	13636211	13222	-
Chr02	13623145	13634703	11559	+
Chr02	13623154	13636211	13058	-
Chr02	13623309	13634951	11643	-
Chr02	13623455	13636201	12747	+
Chr02	13623464	13636211	12748	-
Chr02	13623774	13636211	12438	-
Chr02	13624093	13636211	12119	-
Chr02	13624248	13636211	11964	-
Chr02	13624412	13636211	11800	-
Chr02	13624722	13636211	11490	-
Chr02	13625042	13634942	9901	-
Chr02	13625051	13636211	11161	+
Chr02	13625187	13634832	9646	-
Chr02	13625206	13636252	11047	-
Chr02	13625516	13636211	10696	-
Chr02	13625680	13636211	10532	+
Chr02	13625990	13634951	8962	-
Chr02	13626300	13636330	10031	-
Chr02	13626310	13634942	8633	-
Chr02	13626319	13634910	8592	-
Chr02	13626630	13636211	9582	+
Chr02	13626643	13634923	8281	-
Chr02	13626941	13636211	9271	-
Chr02	13627253	13636252	9000	-
Chr02	13627408	13636211	8804	-
Chr02	13627421	13634923	7503	-
Chr02	13627563	13636211	8649	-
Chr02	13627576	13636224	8649	-
Chr02	13627873	13634910	7038	-
Chr02	13627886	13636224	8339	-
Chr02	13628343	13634910	6568	-
Chr02	13628356	13634923	6568	-
Chr02	13628419	13636211	7793	+
Chr02	13628652	13639709	11058	-
Chr02	13628788	13632429	3642	-
Chr02	13628798	13634942	6145	-
Chr02	13628962	13639554	10593	-
Chr02	13628975	13634726	5752	-
Chr02	13629108	13639224	10117	-
Chr02	13629272	13639234	9963	-
Chr02	13629746	13632310	2565	-
Chr02	13630076	13634951	4876	+
Chr02	13630222	13634900	4679	+
Chr02	13630550	13632310	1761	-
Chr02	13630871	13634942	4072	-
Chr02	13630880	13632429	1550	-
Chr02	13631035	13636211	5177	-
Chr02	13631048	13637524	6477	-
Chr02	13631181	13636201	5021	-
Chr02	13631345	13639554	8210	-
Chr02	13631809	13639234	7426	-
Chr02	13632039	13654987	22949	-
Chr02	13632053	13647227	15175	+
Chr02	13632061	13653978	21918	+
Chr02	13632118	13653901	21784	+
Chr02	13632131	13649717	17587	+
Chr02	13632141	13656063	23923	+
Chr02	13632151	13648914	16764	-
Chr02	13632160	13655296	23137	-
Chr02	13632173	13642718	10546	-
Chr02	13632236	13654987	22752	-
Chr02	13632250	13647227	14978	+
Chr02	13632258	13653823	21566	+
Chr02	13632315	13653591	21277	+
Chr02	13632338	13656429	24092	+
Chr02	13632348	13649384	17037	+
Chr02	13632357	13656024	23668	-
Chr02	13632370	13636224	3855	-
Chr02	13632512	13634910	2399	-
Chr02	13632833	13638275	5443	-
Chr02	13633009	13634923	1915	+
Chr02	13633151	13637821	4671	-
Chr02	13633306	13637821	4516	-
Chr02	13633452	13634900	1449	+
Chr02	13633957	13637215	3259	-
Chr02	13634245	13636728	2484	-
Chr02	13634409	13636738	2330	-
Chr02	13634639	13651567	16929	-
Chr02	13634661	13653978	19318	+
Chr02	13634718	13656818	22101	+
Chr02	13634731	13645892	11162	+
Chr02	13634741	13656063	21323	+
Chr02	13634751	13649849	15099	-
Chr02	13634760	13654212	19453	-
Chr02	13634773	13639887	5115	-
Chr02	13634850	13645983	11134	+
Chr02	13634858	13653823	18966	+
Chr02	13634915	13656663	21749	+
Chr02	13634928	13645673	10746	+
Chr02	13634938	13656063	21126	+
Chr02	13634948	13654977	20030	+
Chr02	13634957	13641599	6643	-
Chr02	13634970	13640507	5538	-
Chr02	13636216	13656032	19817	+
Chr02	13636239	13656024	19786	-
Chr02	13643011	13664973	21963	-
Chr02	13643953	13665551	21599	-
Chr02	13644108	13664983	20876	-
Chr02	13644388	13665551	21164	-
Chr02	13644674	13665102	20429	+
Chr02	13645198	13664983	19786	-
Chr02	13645510	13665551	20042	+
Chr02	13646442	13665551	19110	+
Chr02	13646579	13665102	18524	-
Chr02	13646598	13665024	18427	-
Chr02	13646754	13665551	18798	+
Chr02	13647530	13665102	17573	-
Chr02	13647840	13664983	17144	-
Chr02	13647977	13665523	17547	+
Chr02	13648308	13664983	16676	-
Chr02	13648618	13665102	16485	-
Chr02	13648929	13665551	16623	-
Chr02	13649554	13664983	15430	-
Chr02	13649709	13665510	15802	-
Chr02	13649845	13665102	15258	-
Chr02	13650020	13665551	15532	+
Chr02	13650797	13665510	14714	+
Chr02	13650952	13665551	14600	+
Chr02	13651253	13665500	14248	+
Chr02	13651553	13665523	13971	+
Chr02	13651709	13665102	13394	-
Chr02	13651728	13665551	13824	+
Chr02	13651864	13665102	13239	-
Chr02	13652350	13664983	12634	-
Chr02	13652664	13668499	15836	+
Chr02	13652819	13668353	15535	+
Chr02	13652974	13668198	15225	+
Chr02	13653110	13665551	12442	+
Chr02	13653266	13667890	14625	+
Chr02	13653285	13664983	11699	-
Chr02	13653732	13667397	13666	+
Chr02	13653751	13665551	11801	+
Chr02	13653906	13667280	13375	+
Chr02	13654235	13666921	12687	+
Chr02	13654527	13666609	12083	+
Chr02	13654682	13665551	10870	-
Chr02	13654798	13666765	11968	+
Chr02	13654803	13665089	10287	-
Chr02	13654855	13666298	11444	+
Chr02	13654973	13666142	11170	+
Chr02	13654983	13664973	9991	-
Chr02	13655254	13664625	9372	-
Chr02	13655282	13665102	9821	-
Chr02	13655292	13665542	10251	+
Chr02	13655447	13665500	10054	-
Chr02	13655629	13665470	9842	+
Chr02	13655766	13665551	9786	+
Chr02	13655922	13665629	9708	+
Chr02	13656065	13665629	9565	-
Chr02	13656357	13665510	9154	-
Chr02	13656503	13665500	8998	+
Chr02	13656668	13665551	8884	+
Chr02	13657767	13665551	7785	-
Chr02	13657913	13664973	7061	-
Chr02	13657922	13665551	7630	-
Chr02	13658223	13664973	6751	-
Chr02	13658388	13665551	7164	+
Chr02	13658544	13664983	6440	-
Chr02	13658991	13665102	6112	-
Chr02	13659166	13665551	6386	+
Chr02	13659322	13665551	6230	-
Chr02	13659944	13665551	5608	-
Chr02	13660079	13665523	5445	-
Chr02	13660098	13665510	5413	-
Chr02	13660564	13665551	4988	+
Chr02	13660875	13664983	4109	-
Chr02	13661030	13668007	6978	+
Chr02	13661185	13665510	4326	+
Chr02	13661341	13664983	3643	-
Chr02	13661810	13667115	5306	+
Chr02	13662119	13666805	4687	+
Chr02	13662446	13667037	4592	-
Chr02	13662771	13665523	2753	+
Chr02	13662925	13666040	3116	+
Chr02	13663213	13665784	2572	+
Chr02	13663358	13665629	2272	+
Chr02	13663776	13677648	13873	-
Chr02	13663784	13677246	13463	-
Chr02	13663841	13681577	17737	-
Chr02	13663864	13681819	17956	+
Chr02	13663874	13681082	17209	+
Chr02	13663883	13670902	7020	-
Chr02	13663896	13669353	5458	-
Chr02	13663901	13675694	11794	-
Chr02	13663916	13676113	12198	-
Chr02	13665011	13681849	16839	+
Chr02	13665043	13669353	4311	-
Chr02	13665054	13681819	16766	-
Chr02	13682894	13687223	4330	-
Chr02	13684268	13706026	21759	+
Chr02	13685538	13693614	8077	-
Chr02	13686892	13695224	8333	+
Chr02	13687160	13693614	6455	-
Chr02	13687858	13695224	7367	+
Chr02	13688118	13693614	5497	-
Chr02	13688438	13697155	8718	-
Chr02	13689058	13697132	8075	+
Chr02	13691414	13703827	12414	-
Chr02	13691425	13706026	14602	+
Chr02	13695319	13706026	10708	+
Chr02	13695801	13702349	6549	-
Chr02	13697151	13706035	8885	-
Chr02	13697153	13706026	8874	-
Chr02	13697161	13706021	8861	-
Chr02	13701013	13706035	5023	-
Chr02	13701023	13706021	4999	-
Chr02	13719384	13728279	8896	+
Chr02	13724800	13728322	3523	+
Chr02	13725590	13728315	2726	-
Chr02	13726066	13728322	2257	+
Chr02	13728324	13749839	21516	+
Chr02	13733115	13744245	11131	-
Chr02	13733909	13750025	16117	-
Chr02	13734078	13743296	9219	-
Chr02	13744771	13755750	10980	+
Chr02	13793859	13805842	11984	+
Chr02	13824874	13829670	4797	+
Chr02	13933843	13942485	8643	+
Chr02	14040417	14048159	7743	-
Chr02	14041165	14048934	7770	-
Chr02	14177144	14184006	6863	+
Chr02	14191467	14198985	7519	+
Chr02	14210770	14229989	19220	-
Chr02	14289668	14302767	13100	-
Chr02	14398748	14400419	1672	+
Chr02	14406858	14415278	8421	-
Chr02	14429109	14434001	4893	-
Chr02	14444062	14445917	1856	-
Chr02	14446020	14452680	6661	-
Chr02	14472571	14480222	7652	-
Chr02	14515188	14524111	8924	+
Chr02	14565346	14582300	16955	-
Chr02	14565860	14583935	18076	+
Chr02	14603789	14609410	5622	+
Chr02	14645381	14655579	10199	-
Chr02	14658120	14665039	6920	+
Chr02	14700301	14713482	13182	+
Chr02	14839344	14853618	14275	+
Chr02	14874562	14887782	13221	+
Chr02	14908741	14918935	10195	-
Chr02	14964139	14970390	6252	+
Chr02	15094920	15100949	6030	+
Chr02	15110050	15115764	5715	+
Chr02	15160596	15166752	6157	+
Chr02	15216345	15221394	5050	-
Chr02	15240223	15244928	4706	+
Chr02	15245780	15255069	9290	-
Chr02	15267528	15280951	13424	+
Chr02	15283795	15287082	3288	+
Chr02	15332228	15344978	12751	-
Chr02	15374921	15382669	7749	-
Chr02	15512708	15520507	7800	-
Chr02	15663837	15674434	10598	+
Chr02	15746305	15753588	7284	+
Chr02	15781550	15788027	6478	-
Chr02	15782220	15788027	5808	-
Chr02	15809625	15821173	11549	+
Chr02	15877946	15881603	3658	+
Chr02	15900518	15906167	5650	-
Chr02	15986619	15991148	4530	+
Chr02	16020298	16033062	12765	-
Chr02	16060580	16081178	20599	+
Chr02	16097170	16103567	6398	+
Chr02	16111273	16114670	3398	-
Chr02	16136506	16144049	7544	+
Chr02	16229603	16236923	7321	-
Chr02	16372505	16383853	11349	-
Chr02	16523591	16532147	8557	+
Chr02	16582042	16591615	9574	+
Chr02	16642557	16647020	4464	-
Chr02	16700340	16708244	7905	-
Chr02	16755696	16761484	5789	+
Chr02	16784554	16792656	8103	+
Chr02	16844554	16849613	5060	-
Chr02	16874110	16879835	5726	+
Chr02	16931318	16943380	12063	+
Chr02	17177629	17183384	5756	-
Chr02	17280296	17282788	2493	-
Chr02	17293598	17307408	13811	+
Chr02	17383390	17393813	10424	+
Chr02	17529834	17534816	4983	+
Chr02	17650162	17669771	19610	-
Chr02	17695515	17702695	7181	+
Chr02	17751677	17755310	3634	-
Chr02	17821082	17831491	10410	+
Chr02	17862880	17868959	6080	+
Chr02	17891339	17904598	13260	-
Chr02	17917391	17926457	9067	+
Chr02	17999768	18003028	3261	-
Chr02	18040192	18045407	5216	+
Chr02	18071932	18077138	5207	+
Chr02	18147853	18162702	14850	-
Chr02	18195831	18207562	11732	-
Chr02	18425817	18432814	6998	-
Chr02	18665434	18676283	10850	-
Chr02	18738765	18745186	6422	-
Chr02	18885052	18889472	4421	-
Chr02	18896940	18902334	5395	-
Chr02	18960271	18971475	11205	+
Chr02	19035765	19041105	5341	+
Chr02	19073276	19078096	4821	-
Chr02	19432911	19436490	3580	+
Chr02	19679739	19691525	11787	-
Chr02	19732297	19746363	14067	+
Chr02	19766086	19780579	14494	-
Chr02	19807534	19813108	5575	-
Chr02	19849086	19855112	6027	+
Chr02	19864974	19867977	3004	+
Chr02	20091000	20098358	7359	+
Chr02	20207017	20217270	10254	+
Chr02	20239569	20245085	5517	+
Chr02	20322708	20327848	5141	-
Chr02	20435511	20448399	12889	-
Chr02	20540128	20554463	14336	+
Chr02	20635304	20647109	11806	+
Chr02	20757478	20761032	3555	+
Chr02	21281253	21293540	12288	+
Chr02	21353093	21359985	6893	+
Chr02	21507466	21512515	5050	-
Chr02	21792948	21800419	7472	-
Chr02	22119984	22133169	13186	+
Chr02	22794533	22811369	16837	+
Chr02	22797108	22800440	3333	-
Chr02	22901550	22910145	8596	-
Chr02	22957451	22962989	5539	+
Chr02	23145146	23151692	6547	+
Chr02	23194604	23207520	12917	+
Chr02	23248470	23254526	6057	-
Chr02	23271690	23290097	18408	-
Chr02	23301375	23311922	10548	-
Chr02	23317101	23337753	20653	+
Chr02	23343767	23358917	15151	+
Chr02	23385463	23399497	14035	+
Chr02	23471207	23478839	7633	-
Chr02	23616565	23629497	12933	-
Chr02	23930119	23938289	8171	+
Chr02	23967799	23972151	4353	+
Chr02	24007800	24011747	3948	+
Chr02	24253165	24258713	5549	+
Chr02	24333988	24339974	5987	+
Chr02	24397085	24403482	6398	-
Chr02	24417145	24426459	9315	-
Chr02	24427174	24432184	5011	-
Chr02	24439003	24459072	20070	-
Chr02	24442919	24450082	7164	+
Chr02	24540524	24544366	3843	+
Chr02	24544370	24549758	5389	-
Chr02	24608393	24620441	12049	+
Chr02	24759369	24766829	7461	-
Chr02	24888727	24892568	3842	+
Chr02	24889698	24894148	4451	+
Chr02	25031264	25041069	9806	-
Chr02	25064600	25074106	9507	+
Chr02	25064608	25071499	6892	+
Chr02	25065365	25068808	3444	+
Chr02	25083628	25098158	14531	-
Chr02	25086854	25091891	5038	-
Chr02	25243584	25250025	6442	+
Chr02	25289781	25302236	12456	+
Chr02	25366561	25371972	5412	+
Chr02	25702504	25722640	20137	-
Chr02	25705744	25719525	13782	+
Chr02	25705922	25719347	13426	+
Chr02	25706011	25719258	13248	+
Chr02	25706078	25719169	13092	+
Chr02	25706189	25719081	12893	+
Chr02	25706358	25718894	12537	-
Chr02	25931161	25937161	6001	+
Chr02	26056436	26067902	11467	+
Chr02	26179221	26195207	15987	+
Chr02	26180476	26189590	9115	+
Chr02	26181541	26191977	10437	+
Chr02	26425612	26436309	10698	-
Chr02	26588415	26603340	14926	-
Chr02	26589194	26603654	14461	+
Chr02	26682567	26687970	5404	+
Chr02	26887530	26900422	12893	+
Chr02	26909697	26917159	7463	-
Chr02	27054674	27057964	3291	+
Chr02	27282702	27300245	17544	+
Chr02	27457376	27465264	7889	+
Chr02	27891786	27902911	11126	+
Chr02	28022145	28033565	11421	-
Chr02	28051995	28070553	18559	-
Chr02	28052722	28065573	12852	-
Chr02	28394489	28412767	18279	-
Chr02	28591722	28605102	13381	-
Chr02	28834120	28849623	15504	-
Chr02	28923444	28927677	4234	-
Chr02	29040660	29052216	11557	-
Chr02	29147055	29163379	16325	+
Chr02	29165344	29169738	4395	+
Chr02	29532929	29544694	11766	-
Chr02	29534667	29541124	6458	+
Chr02	29927498	29930771	3274	+
Chr02	29962898	29977401	14504	+
Chr02	30239866	30259241	19376	-
Chr02	30240202	30251962	11761	-
Chr02	30480461	30491627	11167	-
Chr02	30505461	30508821	3361	+
Chr02	30586964	30592483	5520	-
Chr02	30777992	30789988	11997	+
Chr02	30792935	30797439	4505	-
Chr02	30842654	30854044	11391	+
Chr02	30903441	30910530	7090	+
Chr02	31377038	31390111	13074	+
Chr02	31551354	31564223	12870	-
Chr02	31825559	31831295	5737	+
Chr02	31867194	31883608	16415	+
Chr02	31884962	31897579	12618	+
Chr02	31939935	31950544	10610	-
Chr02	32073358	32079091	5734	-
Chr02	32135232	32148076	12845	+
Chr02	32215843	32222285	6443	+
Chr02	32446017	32452922	6906	-
Chr02	32479720	32486138	6419	+
Chr02	32710748	32715952	5205	+
Chr02	32755494	32768331	12838	+
Chr02	32802876	32810761	7886	+
Chr02	33029172	33031405	2234	+
Chr02	33234760	33244895	10136	+
Chr02	33235083	33245301	10219	+
Chr02	33304785	33310772	5988	+
Chr02	33553336	33556760	3425	+
Chr02	33589846	33593519	3674	+
Chr02	33914925	33930080	15156	+
Chr02	33946917	33952117	5201	+
Chr02	34010137	34015809	5673	+
Chr02	34311568	34322574	11007	-
Chr02	34725421	34738242	12822	+
Chr02	34745955	34753957	8003	+
Chr02	34773450	34781628	8179	+
Chr02	35465449	35472505	7057	+
Chr02	35858883	35873263	14381	-
Chr02	35862165	35872829	10665	-
Chr02	35905771	35914875	9105	-
Chr03	31296	47397	16102	+
Chr03	48301	61192	12892	-
Chr03	227121	243625	16505	+
Chr03	227319	230243	2925	+
Chr03	280268	291753	11486	-
Chr03	303143	309050	5908	-
Chr03	415041	425344	10304	+
Chr03	581210	587663	6454	+
Chr03	821082	833960	12879	+
Chr03	915806	921476	5671	-
Chr03	967736	974142	6407	+
Chr03	1360063	1375453	15391	+
Chr03	1380849	1392409	11561	-
Chr03	1602725	1604135	1411	+
Chr03	1805953	1811710	5758	-
Chr03	1910824	1916518	5695	-
Chr03	2034448	2039149	4702	+
Chr03	2034595	2037856	3262	-
Chr03	2204615	2209349	4735	+
Chr03	2252291	2258959	6669	+
Chr03	2277428	2294112	16685	-
Chr03	2354443	2361884	7442	+
Chr03	2530357	2543420	13064	+
Chr03	2615599	2626426	10828	-
Chr03	2619082	2624310	5229	+
Chr03	2935021	2949953	14933	-
Chr03	2937279	2942551	5273	-
Chr03	3004013	3007099	3087	+
Chr03	3055433	3064550	9118	+
Chr03	3134933	3147853	12921	+
Chr03	3295391	3308391	13001	-
Chr03	3574917	3595369	20453	-
Chr03	3578119	3591040	12922	-
Chr03	3828191	3830010	1820	+
Chr03	3851122	3852707	1586	-
Chr03	3875638	3879664	4027	+
Chr03	3943615	3956521	12907	-
Chr03	4144677	4148605	3929	+
Chr03	4219900	4221718	1819	+
Chr03	5003022	5009193	6172	-
Chr03	6206395	6212794	6400	-
Chr03	6685436	6697329	11894	-
Chr03	7093203	7097066	3864	-
Chr03	7097165	7100728	3564	-
Chr03	7151709	7162013	10305	+
Chr03	7257056	7270122	13067	-
Chr03	7263462	7268033	4572	+
Chr03	7409475	7415853	6379	+
Chr03	7533848	7550569	16722	+
Chr03	7803779	7810271	6493	-
Chr03	7804282	7810420	6139	-
Chr03	7804613	7810973	6361	+
Chr03	8140737	8146182	5446	-
Chr03	8471922	8481037	9116	-
Chr03	8514983	8527892	12910	-
Chr03	8515291	8528691	13401	-
Chr03	8609636	8622785	13150	-
Chr03	8923984	8929478	5495	-
Chr03	8970124	8975936	5813	-
Chr03	8998305	9003724	5420	-
Chr03	9088924	9093216	4293	-
Chr03	9098319	9104851	6533	-
Chr03	9181448	9187600	6153	+
Chr03	10488691	10491972	3282	+
Chr03	10731071	10736477	5407	+
Chr03	11294304	11305918	11615	+
Chr03	11311318	11316124	4807	-
Chr03	11383159	11393693	10535	+
Chr03	11385324	11390145	4822	-
Chr03	11385343	11390225	4883	-
Chr03	11431551	11434333	2783	+
Chr03	11603953	11608391	4439	+
Chr03	11701887	11708317	6431	-
Chr03	12079769	12092658	12890	+
Chr03	12323568	12340254	16687	+
Chr03	12746252	12753286	7035	-
Chr03	12775802	12786335	10534	+
Chr03	12914106	12916714	2609	+
Chr03	13202652	13216925	14274	-
Chr03	13265146	13271364	6219	+
Chr03	13330933	13341708	10776	-
Chr03	13358152	13369917	11766	-
Chr03	13370795	13381885	11091	-
Chr03	13391214	13401389	10176	-
Chr03	13404677	13416628	11952	-
Chr03	13429348	13451898	22551	-
Chr03	13432483	13444540	12058	+
Chr03	13488601	13500651	12051	+
Chr03	13489335	13512084	22750	-
Chr03	13495359	13502954	7596	+
Chr03	13497514	13518198	20685	+
Chr03	13498248	13512084	13837	+
Chr03	13506543	13515032	8490	-
Chr03	13515047	13539181	24135	-
Chr03	13522932	13539181	16250	+
Chr03	13536953	13560220	23268	-
Chr03	13614554	13624314	9761	+
Chr03	13684251	13697202	12952	+
Chr03	13749713	13761710	11998	-
Chr03	13801381	13807646	6266	+
Chr03	13814982	13827865	12884	+
Chr03	13850189	13856819	6631	-
Chr03	13864689	13877582	12894	+
Chr03	14019247	14023987	4741	-
Chr03	14121574	14133022	11449	+
Chr03	14392690	14396213	3524	+
Chr03	14636177	14647629	11453	-
Chr03	14730290	14735490	5201	-
Chr03	14801100	14811396	10297	+
Chr03	14817995	14823145	5151	-
Chr03	14819266	14826736	7471	+
Chr03	14907463	14912804	5342	-
Chr03	15034254	15039172	4919	+
Chr03	15051977	15062226	10250	+
Chr03	15081379	15092680	11302	+
Chr03	15166202	15176480	10279	+
Chr03	15236340	15251489	15150	-
Chr03	15253429	15273613	20185	+
Chr03	15257586	15269614	12029	-
Chr03	15275362	15287344	11983	-
Chr03	15287516	15295470	7955	+
Chr03	15346284	15360163	13880	-
Chr03	15535641	15548613	12973	-
Chr03	15819920	15823285	3366	-
Chr03	16096362	16108434	12073	+
Chr03	16158388	16163666	5279	-
Chr03	16345134	16357104	11971	+
Chr03	16516099	16527625	11527	+
Chr03	16531944	16548523	16580	-
Chr03	16532328	16543032	10705	-
Chr03	16720679	16724641	3963	-
Chr03	16771073	16775444	4372	+
Chr03	16843386	16851877	8492	-
Chr03	16843827	16855945	12119	-
Chr03	16896841	16903256	6416	-
Chr03	16903633	16914919	11287	-
Chr03	16932283	16936154	3872	-
Chr03	16978984	16990540	11557	+
Chr03	17014118	17019374	5257	-
Chr03	17133979	17138468	4490	-
Chr03	17178046	17188993	10948	+
Chr03	17308276	17314238	5963	+
Chr03	17362318	17375427	13110	+
Chr03	17363103	17375816	12714	+
Chr03	17368228	17374561	6334	-
Chr03	17493693	17506208	12516	+
Chr03	17509521	17512119	2599	+
Chr03	17561440	17566564	5125	-
Chr03	17583126	17587899	4774	+
Chr03	17625818	17634539	8722	-
Chr03	17644808	17655122	10315	-
Chr03	17729943	17736390	6448	-
Chr03	17761627	17768111	6485	+
Chr03	17969624	17974560	4937	-
Chr03	18045499	18051347	5849	-
Chr03	18065634	18076210	10577	-
Chr03	18379910	18387084	7175	+
Chr03	18508336	18524055	15720	+
Chr03	18513294	18520668	7375	+
Chr03	18649948	18661932	11985	-
Chr03	18696455	18715700	19246	-
Chr03	18777269	18785822	8554	+
Chr03	18795684	18801470	5787	-
Chr03	18814086	18829633	15548	+
Chr03	18837220	18849264	12045	+
Chr03	18850698	18858788	8091	+
Chr03	18859140	18872668	13529	-
Chr03	18876481	18880767	4287	-
Chr03	18908001	18917908	9908	+
Chr03	18953861	18964216	10356	-
Chr03	18956347	18960609	4263	+
Chr03	18969216	18986652	17437	+
Chr03	18993131	19004828	11698	-
Chr03	19055043	19059092	4050	-
Chr03	19066063	19075638	9576	+
Chr03	19103078	19107515	4438	+
Chr03	19150520	19162177	11658	-
Chr03	19207305	19212503	5199	+
Chr03	19208074	19209880	1807	-
Chr03	19229446	19235880	6435	-
Chr03	19258869	19263273	4405	+
Chr03	19267141	19276987	9847	-
Chr03	19309684	19315351	5668	-
Chr03	19364663	19373909	9247	+
Chr03	19420400	19424010	3611	-
Chr03	19463122	19474770	11649	+
Chr03	19478978	19483391	4414	+
Chr03	19495272	19511119	15848	+
Chr03	19541148	19558236	17089	-
Chr03	19541167	19560082	18916	-
Chr03	19549049	19568787	19739	-
Chr03	19554610	19575339	20730	-
Chr03	19554637	19574960	20324	+
Chr03	19554645	19575358	20714	+
Chr03	19554654	19575380	20727	+
Chr03	19554668	19574933	20266	+
Chr03	19556049	19575380	19332	-
Chr03	19556343	19575389	19047	-
Chr03	19573145	19575380	2236	-
Chr03	19575337	19579905	4569	+
Chr03	19616167	19627761	11595	-
Chr03	19639797	19651755	11959	+
Chr03	19675314	19684448	9135	-
Chr03	19707523	19715178	7656	-
Chr03	19718437	19726255	7819	-
Chr03	19751920	19762859	10940	-
Chr03	19792128	19804745	12618	-
Chr03	19793193	19805237	12045	+
Chr03	19812145	19827976	15832	+
Chr03	19830059	19849538	19480	-
Chr03	19879725	19896956	17232	-
Chr03	19976672	19986978	10307	+
Chr03	20092750	20102633	9884	-
Chr03	20095894	20103163	7270	+
Chr03	20127753	20132451	4699	+
Chr03	20275932	20289119	13188	+
Chr03	20300452	20305303	4852	-
Chr03	20346857	20352733	5877	-
Chr03	20451910	20471692	19783	+
Chr03	20503091	20510650	7560	-
Chr03	20596896	20609303	12408	-
Chr03	20618984	20633837	14854	+
Chr03	20637227	20648553	11327	-
Chr03	20729284	20740708	11425	+
Chr03	20804187	20813040	8854	-
Chr03	20824857	20832521	7665	+
Chr03	20946030	20947765	1736	-
Chr03	21154436	21160119	5684	+
Chr03	21241848	21252927	11080	+
Chr03	21259209	21265699	6491	+
Chr03	21323175	21334280	11106	-
Chr03	21395492	21408792	13301	-
Chr03	21525148	21536801	11654	-
Chr03	21563158	21571731	8574	-
Chr03	21565391	21570236	4846	-
Chr03	21604148	21610008	5861	+
Chr03	21709073	21727693	18621	-
Chr03	21821549	21829971	8423	+
Chr03	21821745	21834582	12838	+
Chr03	21846042	21857725	11684	+
Chr03	21891707	21898035	6329	-
Chr03	21921040	21933388	12349	+
Chr03	21973680	21984803	11124	+
Chr03	22052239	22063740	11502	+
Chr03	22174919	22179266	4348	-
Chr03	22364827	22369296	4470	+
Chr03	22427908	22432639	4732	+
Chr03	22500128	22519113	18986	+
Chr03	22554345	22566334	11990	+
Chr03	22643596	22649066	5471	+
Chr03	22723695	22735003	11309	-
Chr03	22764908	22775784	10877	-
Chr03	22785669	22792102	6434	-
Chr03	22849703	22852993	3291	+
Chr03	22920433	22925853	5421	+
Chr03	23006012	23008123	2112	-
Chr03	23102668	23105664	2997	+
Chr03	23163824	23178701	14878	+
Chr03	23192163	23200304	8142	-
Chr03	23203362	23213110	9749	-
Chr03	23304441	23313170	8730	+
Chr03	23321551	23333998	12448	+
Chr03	23517371	23520301	2931	+
Chr03	23715803	23724925	9123	-
Chr03	23763874	23769285	5412	+
Chr03	24093506	24106083	12578	+
Chr03	24314885	24321289	6405	-
Chr03	24370083	24378560	8478	-
Chr03	24642149	24649906	7758	-
Chr03	24884616	24891268	6653	+
Chr03	24931488	24942158	10671	+
Chr03	24970768	24983610	12843	+
Chr03	25005890	25008378	2489	-
Chr03	25015206	25030140	14935	-
Chr03	25397114	25403348	6235	-
Chr03	25492083	25499435	7353	-
Chr03	25674187	25680601	6415	-
Chr03	25753711	25757953	4243	-
Chr03	25820644	25825124	4481	-
Chr03	26126200	26139930	13731	+
Chr03	26298718	26306039	7322	-
Chr03	26333640	26345476	11837	-
Chr03	26558442	26571259	12818	+
Chr03	26693581	26696640	3060	-
Chr03	26801662	26806864	5203	-
Chr03	26898614	26902966	4353	-
Chr03	26933114	26948909	15796	-
Chr03	26966775	26982924	16150	-
Chr03	26967348	26983469	16122	-
Chr03	27524148	27535364	11217	+
Chr03	27642403	27644275	1873	-
Chr03	27744819	27756298	11480	+
Chr03	27792812	27800180	7369	-
Chr03	27959159	27975076	15918	-
Chr03	28279204	28285380	6177	+
Chr03	28457005	28463312	6308	-
Chr03	28496874	28508797	11924	-
Chr03	28619228	28624746	5519	-
Chr03	29352313	29365150	12838	-
Chr03	29389045	29394470	5426	-
Chr03	29687435	29700341	12907	-
Chr03	29707054	29717109	10056	+
Chr03	29734179	29741605	7427	+
Chr03	29912471	29926276	13806	-
Chr03	29959216	29971731	12516	-
Chr03	30130359	30136777	6419	-
Chr03	30280819	30293568	12750	+
Chr03	30711282	30720512	9231	+
Chr03	30712620	30719055	6436	-
Chr03	30859385	30872252	12868	+
Chr03	31159048	31164844	5797	-
Chr03	31183301	31185760	2460	+
Chr03	31234228	31246989	12762	+
Chr03	31265954	31267637	1684	+
Chr03	31434528	31443506	8979	-
Chr03	31571662	31573146	1485	+
Chr03	31794125	31802373	8249	+
Chr03	31908581	31912972	4392	+
Chr03	32201343	32207010	5668	+
Chr03	32218906	32230255	11350	+
Chr03	32282317	32288710	6394	+
Chr03	32460090	32469350	9261	+
Chr03	32717984	32732615	14632	+
Chr03	32719265	32730582	11318	+
Chr03	32761445	32774378	12934	-
Chr03	32879860	32898392	18533	+
Chr03	33444943	33451045	6103	-
Chr03	33663933	33674486	10554	-
Chr03	33665966	33676419	10454	+
Chr03	33702009	33707265	5257	+
Chr03	33816304	33829152	12849	-
Chr03	33863670	33876579	12910	-
Chr03	34055642	34066479	10838	-
Chr03	34067888	34081269	13382	+
Chr03	34107560	34124462	16903	+
Chr03	34116488	34122412	5925	-
Chr03	34247224	34253653	6430	-
Chr03	34370893	34376257	5365	+
Chr03	34743302	34754980	11679	-
Chr03	34816071	34824467	8397	+
Chr03	34835910	34850652	14743	+
Chr03	34947488	34952489	5002	+
Chr03	35162052	35167943	5892	-
Chr03	35304246	35314354	10109	+
Chr03	35405340	35413128	7789	+
Chr03	35528620	35533960	5341	-
Chr03	35677423	35687715	10293	-
Chr03	35691213	35704094	12882	+
Chr03	35699299	35718324	19026	+
Chr03	35699423	35702134	2712	+
Chr03	35707831	35723537	15707	+
Chr03	35847974	35853245	5272	-
Chr03	35927062	35939933	12872	+
Chr03	36013299	36032662	19364	+
Chr03	36017607	36030422	12816	+
Chr03	36050578	36061981	11404	-
Chr03	36207337	36212085	4749	+
Chr03	36305371	36308510	3140	+
Chr04	17499	28736	11238	+
Chr04	29409	41459	12051	-
Chr04	163349	169108	5760	+
Chr04	163638	169760	6123	+
Chr04	280117	293949	13833	+
Chr04	298057	309943	11887	+
Chr04	417532	430383	12852	+
Chr04	789791	794073	4283	-
Chr04	806126	818183	12058	-
Chr04	818300	827071	8772	-
Chr04	1028111	1041067	12957	-
Chr04	1057105	1069911	12807	-
Chr04	1191468	1197910	6443	-
Chr04	1313861	1318743	4883	+
Chr04	1340079	1352047	11969	-
Chr04	1380118	1398245	18128	+
Chr04	1380438	1398276	17839	+
Chr04	1469645	1477249	7605	+
Chr04	1547235	1560107	12873	+
Chr04	1595581	1604720	9140	-
Chr04	1647787	1652591	4805	+
Chr04	1687055	1697500	10446	-
Chr04	1795072	1806375	11304	+
Chr04	1886801	1890491	3691	-
Chr04	1918126	1940126	22001	-
Chr04	1927043	1938917	11875	-
Chr04	1998045	2013651	15607	+
Chr04	2063012	2069502	6491	+
Chr04	2117852	2126426	8575	+
Chr04	2136215	2147862	11648	+
Chr04	2181775	2197972	16198	-
Chr04	2258187	2264146	5960	+
Chr04	2265210	2278072	12863	+
Chr04	2317177	2323150	5974	-
Chr04	2323170	2333867	10698	+
Chr04	2339300	2350179	10880	+
Chr04	2355057	2366984	11928	-
Chr04	2374139	2384791	10653	-
Chr04	2415683	2422311	6629	-
Chr04	2415942	2421746	5805	-
Chr04	2432495	2438869	6375	-
Chr04	2550097	2560493	10397	-
Chr04	2618952	2628994	10043	-
Chr04	2629220	2644193	14974	+
Chr04	2652540	2661309	8770	+
Chr04	2678998	2699741	20744	-
Chr04	2681268	2693334	12067	-
Chr04	2782094	2800654	18561	+
Chr04	2786235	2799103	12869	+
Chr04	2800537	2803332	2796	+
Chr04	2857271	2863702	6432	+
Chr04	2870413	2878449	8037	-
Chr04	2895053	2906378	11326	+
Chr04	2926231	2937932	11702	+
Chr04	3014005	3029230	15226	+
Chr04	3023200	3030076	6877	+
Chr04	3025577	3031231	5655	+
Chr04	3037801	3048540	10740	-
Chr04	3153485	3165166	11682	-
Chr04	3183205	3194880	11676	+
Chr04	3268758	3270383	1626	+
Chr04	3288338	3294977	6640	+
Chr04	3335475	3355697	20223	+
Chr04	3345721	3357329	11609	+
Chr04	3387443	3402007	14565	+
Chr04	3456230	3462752	6523	+
Chr04	3476113	3489081	12969	+
Chr04	3496743	3516649	19907	+
Chr04	3688497	3700566	12070	+
Chr04	3717856	3724025	6170	-
Chr04	3725443	3736787	11345	-
Chr04	3743542	3754184	10643	-
Chr04	3772501	3782860	10360	-
Chr04	3869897	3881197	11301	-
Chr04	3907013	3929834	22822	+
Chr04	3964426	3984034	19609	+
Chr04	3971071	3980773	9703	+
Chr04	4039020	4046914	7895	-
Chr04	4057892	4081971	24080	+
Chr04	4061682	4073775	12094	-
Chr04	4091310	4103283	11974	+
Chr04	4110012	4117606	7595	+
Chr04	4179698	4188218	8521	+
Chr04	4232973	4242732	9760	+
Chr04	4261655	4267727	6073	+
Chr04	4362294	4368744	6451	-
Chr04	4387755	4395272	7518	-
Chr04	4527463	4540417	12955	-
Chr04	4572197	4588887	16691	-
Chr04	4615642	4636296	20655	+
Chr04	4621914	4633884	11971	+
Chr04	4662952	4670644	7693	+
Chr04	4761093	4763142	2050	+
Chr04	4761401	4763856	2456	-
Chr04	4784358	4790807	6450	-
Chr04	4807086	4814987	7902	-
Chr04	4838087	4846408	8322	+
Chr04	4844762	4854824	10063	+
Chr04	4845035	4857558	12524	+
Chr04	4856249	4864569	8321	+
Chr04	4863410	4869590	6181	-
Chr04	4976652	4990206	13555	+
Chr04	4990629	4996840	6212	-
Chr04	5076301	5088594	12294	-
Chr04	5196114	5207380	11267	+
Chr04	5272765	5288125	15361	-
Chr04	5276359	5288537	12179	-
Chr04	5407692	5413951	6260	-
Chr04	5447113	5459189	12077	+
Chr04	5507514	5518834	11321	-
Chr04	5535308	5538710	3403	+
Chr04	5546038	5558757	12720	-
Chr04	5697561	5709657	12097	+
Chr04	5740430	5744820	4391	+
Chr04	5827685	5835131	7447	-
Chr04	5878948	5890249	11302	-
Chr04	6013419	6020848	7430	+
Chr04	6027795	6039288	11494	-
Chr04	6071185	6083767	12583	+
Chr04	6173795	6184464	10670	-
Chr04	6193746	6198994	5249	+
Chr04	6351759	6363442	11684	-
Chr04	6442299	6448636	6338	+
Chr04	6524460	6528979	4520	+
Chr04	6586611	6591693	5083	+
Chr04	6601013	6613901	12889	-
Chr04	6677516	6682371	4856	+
Chr04	6725209	6735504	10296	-
Chr04	6763150	6773777	10628	-
Chr04	6799342	6809361	10020	+
Chr04	6980886	6988193	7308	+
Chr04	6981125	6988190	7066	+
Chr04	7026654	7028351	1698	+
Chr04	7056316	7077170	20855	+
Chr04	7100405	7106433	6029	+
Chr04	7111305	7115712	4408	+
Chr04	7122176	7128871	6696	+
Chr04	7151382	7159717	8336	+
Chr04	7178819	7190156	11338	-
Chr04	7227193	7241409	14217	+
Chr04	7270868	7277883	7016	+
Chr04	7329339	7335604	6266	-
Chr04	7329422	7335923	6502	-
Chr04	7405846	7415896	10051	-
Chr04	7418226	7427751	9526	-
Chr04	7447509	7454211	6703	-
Chr04	7448133	7456824	8692	+
Chr04	7456982	7465271	8290	-
Chr04	7619073	7621774	2702	-
Chr04	7639323	7652416	13094	-
Chr04	7652425	7662444	10020	-
Chr04	7705176	7728346	23171	+
Chr04	7713815	7724909	11095	-
Chr04	7733617	7758089	24473	+
Chr04	7741059	7755444	14386	-
Chr04	7767509	7779589	12081	+
Chr04	7786599	7801745	15147	+
Chr04	7787703	7807547	19845	+
Chr04	7790608	7798091	7484	+
Chr04	7810613	7822217	11605	-
Chr04	7836702	7847405	10704	+
Chr04	7859699	7866593	6895	-
Chr04	7930221	7935825	5605	+
Chr04	8025336	8031322	5987	+
Chr04	8102439	8109687	7249	+
Chr04	8176426	8183733	7308	+
Chr04	8193719	8205164	11446	-
Chr04	8250507	8258248	7742	+
Chr04	8341343	8346279	4937	-
Chr04	8349451	8359534	10084	-
Chr04	8370567	8382163	11597	+
Chr04	8395116	8412801	17686	+
Chr04	8397253	8406887	9635	-
Chr04	8412937	8421161	8225	-
Chr04	8464896	8471324	6429	+
Chr04	8485898	8497198	11301	+
Chr04	8545740	8549862	4123	-
Chr04	8555262	8566546	11285	-
Chr04	8619194	8631134	11941	+
Chr04	8684862	8692230	7369	+
Chr04	8727237	8740934	13698	+
Chr04	8793207	8807730	14524	-
Chr04	8836341	8844563	8223	+
Chr04	8895428	8906720	11293	+
Chr04	8927202	8939266	12065	+
Chr04	8941796	8947229	5434	-
Chr04	8950991	8955399	4409	-
Chr04	8957801	8977987	20187	-
Chr04	8958242	8980467	22226	-
Chr04	8964055	8974746	10692	+
Chr04	8966772	8978645	11874	+
Chr04	8992359	9003679	11321	-
Chr04	9017834	9037650	19817	+
Chr04	9023046	9030799	7754	+
Chr04	9055981	9063312	7332	+
Chr04	9064446	9068222	3777	+
Chr04	9065218	9068981	3764	-
Chr04	9241753	9254187	12435	+
Chr04	9245535	9256649	11115	+
Chr04	9318827	9325243	6417	-
Chr04	9346894	9351545	4652	-
Chr04	9451597	9460927	9331	-
Chr04	9457789	9480426	22638	-
Chr04	9462123	9475026	12904	+
Chr04	9522168	9534686	12519	-
Chr04	9549038	9557048	8011	+
Chr04	9582596	9586874	4279	-
Chr04	9641969	9646361	4393	+
Chr04	9721703	9734152	12450	-
Chr04	9742841	9751769	8929	+
Chr04	9742849	9747299	4451	-
Chr04	9750313	9754718	4406	-
Chr04	9756922	9765903	8982	-
Chr04	9757034	9774768	17735	+
Chr04	9758648	9772355	13708	+
Chr04	9758892	9778102	19211	+
Chr04	9758978	9772035	13058	+
Chr04	9759221	9777783	18563	+
Chr04	9759288	9771715	12428	+
Chr04	9759457	9771564	12108	+
Chr04	9761595	9772035	10441	+
Chr04	9761848	9777783	15936	+
Chr04	9761928	9771715	9788	+
Chr04	9762006	9777630	15625	+
Chr04	9762683	9773391	10709	+
Chr04	9762848	9773236	10389	+
Chr04	9763016	9773072	10057	+
Chr04	9763167	9766847	3681	+
Chr04	9763500	9772587	9088	+
Chr04	9763665	9772432	8768	+
Chr04	9763820	9772268	8449	+
Chr04	9763985	9772113	8129	+
Chr04	9764140	9775447	11308	-
Chr04	9764305	9771793	7489	+
Chr04	9764470	9771628	7159	+
Chr04	9764789	9771308	6520	+
Chr04	9765745	9781236	15492	+
Chr04	9765910	9772113	6204	+
Chr04	9766049	9775447	9399	-
Chr04	9766075	9771948	5874	+
Chr04	9766230	9771793	5564	+
Chr04	9766704	9771308	4605	+
Chr04	9766862	9771152	4291	+
Chr04	9771157	9792250	21094	+
Chr04	9771159	9792269	21111	+
Chr04	9771391	9792239	20849	+
Chr04	9771556	9780327	8772	+
Chr04	9771679	9792074	20396	+
Chr04	9771876	9780007	8132	+
Chr04	9771999	9791754	19756	+
Chr04	9772245	9775447	3203	-
Chr04	9772351	9791424	19074	+
Chr04	9772361	9779533	7173	+
Chr04	9772825	9790950	18126	+
Chr04	9773000	9778894	5895	+
Chr04	9773155	9790630	17476	+
Chr04	9773165	9778741	5577	+
Chr04	9773319	9778577	5259	+
Chr04	9773597	9790145	16549	+
Chr04	9773629	9794938	21310	+
Chr04	9773639	9778258	4620	+
Chr04	9773775	9794773	20999	+
Chr04	9773794	9789990	16197	+
Chr04	9773804	9778093	4290	+
Chr04	9773959	9777929	3971	+
Chr04	9774114	9794454	20341	+
Chr04	9774124	9777774	3651	+
Chr04	9774279	9794299	20021	+
Chr04	9774289	9777609	3321	+
Chr04	9774444	9794144	19701	+
Chr04	9774454	9777445	2992	+
Chr04	9774529	9792512	17984	+
Chr04	9774608	9789186	14579	+
Chr04	9774773	9792239	17467	+
Chr04	9777431	9795322	17892	+
Chr04	9777614	9792239	14626	+
Chr04	9779035	9795322	16288	+
Chr04	9779199	9795314	16116	+
Chr04	9781253	9788992	7740	-
Chr04	9788105	9806807	18703	+
Chr04	9788982	9795322	6341	+
Chr04	9788994	9805865	16872	+
Chr04	9789017	9802661	13645	+
Chr04	9789026	9803277	14252	+
Chr04	9789646	9795322	5677	+
Chr04	9789751	9805750	16000	+
Chr04	9789811	9795322	5512	+
Chr04	9790596	9804946	14351	+
Chr04	9790946	9795093	4148	+
Chr04	9791429	9794608	3180	+
Chr04	9791555	9803997	12443	+
Chr04	9791594	9794454	2861	+
Chr04	9791905	9794134	2230	+
Chr04	9792079	9793979	1901	+
Chr04	9792235	9801886	9652	+
Chr04	9792848	9801740	8893	+
Chr04	9793800	9805165	11366	-
Chr04	9793810	9802661	8852	-
Chr04	9793819	9803277	9459	-
Chr04	9803292	9805865	2574	+
Chr04	9805882	9827143	21262	-
Chr04	9810576	9819958	9383	-
Chr04	9810581	9818610	8030	-
Chr04	9810584	9813383	2800	-
Chr04	9810599	9819946	9348	-
Chr04	9810640	9819914	9275	-
Chr04	9810680	9818610	7931	-
Chr04	9810795	9819914	9120	-
Chr04	9810805	9815413	4609	+
Chr04	9810960	9819914	8955	-
Chr04	9810970	9818632	7663	-
Chr04	9811000	9815391	4392	-
Chr04	9811125	9819914	8790	-
Chr04	9811165	9818610	7446	-
Chr04	9811280	9816054	4775	-
Chr04	9811320	9818972	7653	-
Chr04	9811610	9816054	4445	-
Chr04	9811653	9818610	6958	-
Chr04	9812296	9818038	5743	-
Chr04	9812575	9819438	6864	-
Chr04	9812615	9817709	5095	-
Chr04	9812730	9819273	6544	-
Chr04	9812770	9817544	4775	-
Chr04	9812925	9817399	4475	-
Chr04	9813049	9818962	5914	-
Chr04	9813204	9818788	5585	-
Chr04	9814206	9818610	4405	-
Chr04	9814342	9819914	5573	-
[truncated: 5,045 more rows]
