# Supplementary material for: Genome-Wide Survey and Comparative Analysis of LTR Retrotransposons and Their Captured Genes in Rice and Sorghum
Source: PLoS One. 2013 Jul 29;8(7):e71118. doi: 10.1371/journal.pone.0071118 (PMC3726574; doi:10.1371/journal.pone.0071118)
Supplement: Table S2 — Genome-wide identification of sorghum full-length LRT-retrotransposons. (XLS) [file pone.0071118.s002.xls]

## Sheet: Sorghum Full-length LTRs
Table S2. Genome-wide identification of sorghum full-length LRT-retrotransposons
Chromosome	From	To	Strand	Length (bp)
Chromosome 1	26994	32746	+	5753
Chromosome 1	53843	60498	+	6656
Chromosome 1	88759	101057	+	12299
Chromosome 1	108497	110230	+	1734
Chromosome 1	122554	132646	-	10093
Chromosome 1	125225	130420	+	5196
Chromosome 1	241283	243747	+	2465
Chromosome 1	348480	354738	-	6259
Chromosome 1	449677	456393	+	6717
Chromosome 1	471828	485777	-	13950
Chromosome 1	495668	509891	-	14224
Chromosome 1	602792	615118	-	12327
Chromosome 1	618068	630161	-	12094
Chromosome 1	618611	630328	+	11718
Chromosome 1	630529	642267	+	11739
Chromosome 1	650795	662827	+	12033
Chromosome 1	707911	709464	-	1554
Chromosome 1	796827	811205	-	14379
Chromosome 1	811215	823136	-	11922
Chromosome 1	896738	899829	-	3092
Chromosome 1	972317	994594	-	22278
Chromosome 1	978109	990539	-	12431
Chromosome 1	1048996	1051250	-	2255
Chromosome 1	1048996	1051535	-	2540
Chromosome 1	1049181	1051535	+	2355
Chromosome 1	1100428	1108508	+	8081
Chromosome 1	1141770	1154211	+	12442
Chromosome 1	1311738	1317376	+	5639
Chromosome 1	1312285	1317907	+	5623
Chromosome 1	1415929	1417635	-	1707
Chromosome 1	1460615	1472590	-	11976
Chromosome 1	1968727	1975507	+	6781
Chromosome 1	2120672	2127851	-	7180
Chromosome 1	2197722	2215918	+	18197
Chromosome 1	2216653	2228544	+	11892
Chromosome 1	2349500	2355317	+	5818
Chromosome 1	2482846	2488116	-	5271
Chromosome 1	2558054	2570091	+	12038
Chromosome 1	2804154	2808873	-	4720
Chromosome 1	3057019	3069186	-	12168
Chromosome 1	3116494	3118479	+	1986
Chromosome 1	3585129	3604825	+	19697
Chromosome 1	3591285	3603388	+	12104
Chromosome 1	3665901	3670646	+	4746
Chromosome 1	3670650	3675547	+	4898
Chromosome 1	3759882	3771958	-	12077
Chromosome 1	3840661	3843311	+	2651
Chromosome 1	3840954	3856547	+	15594
Chromosome 1	3939707	3942722	+	3016
Chromosome 1	4091503	4102538	+	11036
Chromosome 1	4169443	4176891	-	7449
Chromosome 1	4249575	4261526	+	11952
Chromosome 1	4293921	4309309	-	15389
Chromosome 1	4386069	4388638	+	2570
Chromosome 1	4478892	4485800	+	6909
Chromosome 1	4628518	4631592	-	3075
Chromosome 1	4641847	4654037	+	12191
Chromosome 1	4737141	4747580	+	10440
Chromosome 1	4737141	4750049	+	12909
Chromosome 1	4973052	4985740	+	12689
Chromosome 1	4973604	4986337	-	12734
Chromosome 1	4973642	4986337	-	12696
Chromosome 1	5182267	5187086	+	4820
Chromosome 1	5194922	5208373	+	13452
Chromosome 1	5322918	5331719	+	8802
Chromosome 1	5324507	5333935	-	9429
Chromosome 1	5324507	5335038	-	10532
Chromosome 1	5347032	5352868	+	5837
Chromosome 1	5347032	5353267	+	6236
Chromosome 1	5996029	6003952	+	7924
Chromosome 1	6000606	6003112	+	2507
Chromosome 1	6342701	6354721	+	12021
Chromosome 1	6387587	6399162	+	11576
Chromosome 1	6608594	6620693	+	12100
Chromosome 1	6641266	6646504	+	5239
Chromosome 1	6667812	6674548	+	6737
Chromosome 1	6677217	6684083	-	6867
Chromosome 1	7080642	7092967	+	12326
Chromosome 1	7324097	7329881	-	5785
Chromosome 1	7343277	7345902	-	2626
Chromosome 1	7598386	7613001	+	14616
Chromosome 1	7739417	7755052	+	15636
Chromosome 1	7740415	7748395	+	7981
Chromosome 1	7794915	7806445	-	11531
Chromosome 1	7915907	7921359	+	5453
Chromosome 1	7981828	7984597	+	2770
Chromosome 1	8129824	8134953	-	5130
Chromosome 1	8145779	8154042	-	8264
Chromosome 1	8252020	8265536	+	13517
Chromosome 1	8365464	8377434	-	11971
Chromosome 1	8498122	8500794	+	2673
Chromosome 1	8690276	8704516	-	14241
Chromosome 1	8690911	8704652	+	13742
Chromosome 1	8691146	8705011	+	13866
Chromosome 1	8695487	8703788	-	8302
Chromosome 1	8826449	8838546	-	12098
Chromosome 1	8957743	8959962	-	2220
Chromosome 1	9212992	9214440	+	1449
Chromosome 1	9286578	9303153	+	16576
Chromosome 1	9393578	9395206	+	1629
Chromosome 1	9393578	9395381	-	1804
Chromosome 1	9393634	9395381	-	1748
Chromosome 1	9525336	9535834	-	10499
Chromosome 1	9663179	9665177	-	1999
Chromosome 1	9778497	9789044	-	10548
Chromosome 1	9778700	9789150	-	10451
Chromosome 1	9802345	9813417	-	11073
Chromosome 1	9848897	9853926	-	5030
Chromosome 1	9891717	9893424	-	1708
Chromosome 1	9891877	9893424	-	1548
Chromosome 1	9999058	10012936	+	13879
Chromosome 1	10353806	10367689	+	13884
Chromosome 1	10416562	10422245	-	5684
Chromosome 1	10474162	10476772	+	2611
Chromosome 1	10530167	10535604	-	5438
Chromosome 1	10566892	10580288	-	13397
Chromosome 1	10739554	10751491	-	11938
Chromosome 1	10792242	10802238	+	9997
Chromosome 1	11017842	11029387	-	11546
Chromosome 1	11032172	11039056	-	6885
Chromosome 1	11062044	11069695	-	7652
Chromosome 1	11162536	11172655	+	10120
Chromosome 1	11305786	11315123	-	9338
Chromosome 1	11334327	11337358	+	3032
Chromosome 1	11349153	11351655	-	2503
Chromosome 1	11472510	11488753	+	16244
Chromosome 1	11819505	11824279	-	4775
Chromosome 1	11901093	11908686	+	7594
Chromosome 1	12089249	12093986	+	4738
Chromosome 1	12129174	12141732	+	12559
Chromosome 1	12473810	12482042	+	8233
Chromosome 1	12487658	12496315	+	8658
Chromosome 1	12496331	12517335	-	21005
Chromosome 1	12530036	12537468	-	7433
Chromosome 1	12542901	12557195	+	14295
Chromosome 1	12916181	12929697	-	13517
Chromosome 1	13064391	13069874	-	5484
Chromosome 1	13082835	13084690	-	1856
Chromosome 1	13192334	13197123	+	4790
Chromosome 1	13220237	13231842	+	11606
Chromosome 1	13498343	13510443	+	12101
Chromosome 1	13531394	13544759	-	13366
Chromosome 1	13652293	13666826	-	14534
Chromosome 1	13652465	13666700	-	14236
Chromosome 1	13668817	13682596	-	13780
Chromosome 1	13698751	13713035	+	14285
Chromosome 1	13809510	13823200	+	13691
Chromosome 1	13835069	13837614	-	2546
Chromosome 1	13883793	13897242	+	13450
Chromosome 1	13992458	13997984	-	5527
Chromosome 1	13997985	14003121	-	5137
Chromosome 1	14018803	14030730	+	11928
Chromosome 1	14147853	14155751	+	7899
Chromosome 1	14176517	14190100	-	13584
Chromosome 1	14505443	14516431	-	10989
Chromosome 1	14541570	14552734	-	11165
Chromosome 1	14578814	14589724	+	10911
Chromosome 1	14642912	14655431	+	12520
Chromosome 1	14671843	14682687	-	10845
Chromosome 1	14768737	14784173	+	15437
Chromosome 1	14808679	14816224	+	7546
Chromosome 1	15079759	15091993	+	12235
Chromosome 1	15100846	15115157	-	14312
Chromosome 1	15129408	15134375	+	4968
Chromosome 1	15153112	15165344	+	12233
Chromosome 1	15227275	15235778	-	8504
Chromosome 1	15312009	15313724	+	1716
Chromosome 1	15343972	15357177	+	13206
Chromosome 1	15344827	15357567	-	12741
Chromosome 1	15531916	15537928	-	6013
Chromosome 1	15551231	15568487	+	17257
Chromosome 1	15564080	15571591	-	7512
Chromosome 1	15575880	15586656	-	10777
Chromosome 1	15631262	15639301	+	8040
Chromosome 1	15683696	15691322	-	7627
Chromosome 1	15702948	15710510	+	7563
Chromosome 1	15808249	15813387	-	5139
Chromosome 1	15983575	16000141	-	16567
Chromosome 1	15987140	16000348	-	13209
Chromosome 1	15987140	16006468	-	19329
Chromosome 1	15987355	15995312	-	7958
Chromosome 1	15995297	16007601	-	12305
Chromosome 1	16014702	16022992	+	8291
Chromosome 1	16014702	16024444	+	9743
Chromosome 1	16021363	16024444	+	3082
Chromosome 1	16024451	16032343	-	7893
Chromosome 1	16032370	16043898	+	11529
Chromosome 1	16057244	16066450	-	9207
Chromosome 1	16078382	16092558	+	14177
Chromosome 1	16106859	16115142	+	8284
Chromosome 1	16131836	16141192	+	9357
Chromosome 1	16142797	16163043	+	20247
Chromosome 1	16148683	16158441	+	9759
Chromosome 1	16170331	16180581	+	10251
Chromosome 1	16201267	16221989	+	20723
Chromosome 1	16202064	16213877	+	11814
Chromosome 1	16247312	16264551	-	17240
Chromosome 1	16253860	16263162	+	9303
Chromosome 1	16274551	16282839	-	8289
Chromosome 1	16353119	16364233	+	11115
Chromosome 1	16358220	16372137	-	13918
Chromosome 1	16396472	16412684	-	16213
Chromosome 1	16541574	16549857	+	8284
Chromosome 1	16591142	16609940	-	18799
Chromosome 1	16610051	16623513	+	13463
Chromosome 1	16649402	16663675	-	14274
Chromosome 1	16697499	16702451	+	4953
Chromosome 1	16822038	16834011	-	11974
Chromosome 1	16860568	16875707	-	15140
Chromosome 1	16899878	16910193	+	10316
Chromosome 1	16935897	16951768	-	15872
Chromosome 1	17022340	17028065	+	5726
Chromosome 1	17158066	17173725	+	15660
Chromosome 1	17249997	17252560	-	2564
Chromosome 1	17343220	17363171	+	19952
Chromosome 1	17346203	17354382	+	8180
Chromosome 1	17378228	17387547	+	9320
Chromosome 1	17470822	17481709	-	10888
Chromosome 1	17491848	17507517	-	15670
Chromosome 1	17525570	17527987	+	2418
Chromosome 1	17611641	17621562	-	9922
Chromosome 1	17612991	17622223	-	9233
Chromosome 1	17612991	17622320	+	9330
Chromosome 1	17612991	17622323	+	9333
Chromosome 1	17718608	17725430	-	6823
Chromosome 1	17730754	17747051	-	16298
Chromosome 1	17764533	17771991	-	7459
Chromosome 1	17826085	17845618	+	19534
Chromosome 1	17862583	17867607	-	5025
Chromosome 1	17890353	17910439	+	20087
Chromosome 1	17955236	17963667	-	8432
Chromosome 1	17966584	17978613	-	12030
Chromosome 1	18027586	18037117	+	9532
Chromosome 1	18064451	18070357	+	5907
Chromosome 1	18168927	18181052	-	12126
Chromosome 1	18293613	18300454	+	6842
Chromosome 1	18328674	18335536	-	6863
Chromosome 1	18341266	18348756	+	7491
Chromosome 1	18403610	18416820	+	13211
Chromosome 1	18419803	18431825	-	12023
Chromosome 1	18541414	18551715	+	10302
Chromosome 1	18608295	18610826	+	2532
Chromosome 1	18619177	18624517	-	5341
Chromosome 1	18657200	18670446	-	13247
Chromosome 1	18708379	18716551	+	8173
Chromosome 1	18720316	18734617	+	14302
Chromosome 1	18770075	18778169	-	8095
Chromosome 1	18901294	18906788	-	5495
Chromosome 1	18937850	18945466	+	7617
Chromosome 1	18989718	18995264	-	5547
Chromosome 1	19009096	19021436	-	12341
Chromosome 1	19021704	19034909	-	13206
Chromosome 1	19075074	19094052	-	18979
Chromosome 1	19079258	19091088	+	11831
Chromosome 1	19220862	19232942	-	12081
Chromosome 1	19292188	19297678	+	5491
Chromosome 1	19306558	19316352	-	9795
Chromosome 1	19325143	19337642	+	12500
Chromosome 1	19366242	19376358	+	10117
Chromosome 1	19370907	19376702	-	5796
Chromosome 1	19376360	19381696	+	5337
Chromosome 1	19470234	19479558	+	9325
Chromosome 1	19680895	19686582	-	5688
Chromosome 1	19821543	19826768	-	5226
Chromosome 1	19849269	19858905	+	9637
Chromosome 1	19897358	19916272	+	18915
Chromosome 1	19897970	19910969	-	13000
Chromosome 1	19897970	19911744	+	13775
Chromosome 1	19898029	19911744	+	13716
Chromosome 1	19974755	19981540	+	6786
Chromosome 1	20002550	20007840	+	5291
Chromosome 1	20008297	20013593	-	5297
Chromosome 1	20030533	20042854	+	12322
Chromosome 1	20074892	20080081	+	5190
Chromosome 1	20085984	20098343	-	12360
Chromosome 1	20168465	20177890	-	9426
Chromosome 1	20169298	20178740	-	9443
Chromosome 1	20201414	20208120	+	6707
Chromosome 1	20212052	20225709	-	13658
Chromosome 1	20471302	20485461	+	14160
Chromosome 1	20585272	20605448	+	20177
Chromosome 1	20588768	20600912	+	12145
Chromosome 1	20640527	20654243	-	13717
Chromosome 1	20717849	20729908	-	12060
Chromosome 1	20905201	20913397	-	8197
Chromosome 1	20926669	20941023	+	14355
Chromosome 1	20955618	20964839	-	9222
Chromosome 1	20975448	20992977	+	17530
Chromosome 1	20978618	20990225	-	11608
Chromosome 1	21007483	21015919	-	8437
Chromosome 1	21039599	21047419	+	7821
Chromosome 1	21084911	21104754	+	19844
Chromosome 1	21093280	21103252	+	9973
Chromosome 1	21135797	21148155	+	12359
Chromosome 1	21158519	21168229	+	9711
Chromosome 1	21223651	21232950	+	9300
Chromosome 1	21271467	21276795	+	5329
Chromosome 1	21288347	21294097	+	5751
Chromosome 1	21336010	21348404	-	12395
Chromosome 1	21351853	21360085	+	8233
Chromosome 1	21418338	21432631	+	14294
Chromosome 1	21453250	21466332	+	13083
Chromosome 1	21479376	21490515	+	11140
Chromosome 1	21603627	21615297	-	11671
Chromosome 1	21622252	21631408	-	9157
Chromosome 1	21661059	21663206	-	2148
Chromosome 1	21689120	21701148	+	12029
Chromosome 1	21703721	21715488	+	11768
Chromosome 1	21716673	21728836	+	12164
Chromosome 1	21827362	21835351	+	7990
Chromosome 1	21838197	21840479	+	2283
Chromosome 1	21882485	21887783	+	5299
Chromosome 1	21888725	21894430	-	5706
Chromosome 1	21962012	21967997	+	5986
Chromosome 1	22037716	22050174	-	12459
Chromosome 1	22051996	22064351	+	12356
Chromosome 1	22096074	22108093	-	12020
Chromosome 1	22130534	22144849	+	14316
Chromosome 1	22163812	22171832	-	8021
Chromosome 1	22168308	22171025	-	2718
Chromosome 1	22188311	22189900	+	1590
Chromosome 1	22201430	22213785	-	12356
Chromosome 1	22254904	22257463	+	2560
Chromosome 1	22257474	22269559	-	12086
Chromosome 1	22370767	22387937	+	17171
Chromosome 1	22435632	22444893	+	9262
Chromosome 1	22465173	22473204	+	8032
Chromosome 1	22482274	22493791	+	11518
Chromosome 1	22565640	22576384	-	10745
Chromosome 1	22599135	22608498	-	9364
Chromosome 1	22611581	22625819	-	14239
Chromosome 1	22641814	22652917	-	11104
Chromosome 1	22675092	22683374	+	8283
Chromosome 1	22711253	22723907	+	12655
Chromosome 1	22725913	22732838	-	6926
Chromosome 1	22762326	22770368	-	8043
Chromosome 1	22794848	22799351	+	4504
Chromosome 1	22833158	22846378	+	13221
Chromosome 1	22914244	22923732	-	9489
Chromosome 1	22936884	22946123	+	9240
Chromosome 1	22947019	22953920	+	6902
Chromosome 1	22985535	22990792	+	5258
Chromosome 1	23001637	23017483	-	15847
Chromosome 1	23021434	23029153	-	7720
Chromosome 1	23040754	23042493	-	1740
Chromosome 1	23041005	23046316	-	5312
Chromosome 1	23041005	23056370	-	15366
Chromosome 1	23080764	23090813	+	10050
Chromosome 1	23212827	23235782	+	22956
Chromosome 1	23246950	23264405	-	17456
Chromosome 1	23250165	23259467	-	9303
Chromosome 1	23361477	23372942	+	11466
Chromosome 1	23387554	23401545	+	13992
Chromosome 1	23405805	23420102	+	14298
Chromosome 1	23422849	23434697	-	11849
Chromosome 1	23517068	23526324	+	9257
Chromosome 1	23526348	23534646	-	8299
Chromosome 1	23554044	23568382	-	14339
Chromosome 1	23588808	23598419	-	9612
Chromosome 1	23673238	23685553	-	12316
Chromosome 1	23673951	23685553	+	11603
Chromosome 1	23695207	23707496	+	12290
Chromosome 1	23716011	23730333	+	14323
Chromosome 1	23735219	23747364	-	12146
Chromosome 1	23759210	23771331	+	12122
Chromosome 1	23792753	23801834	-	9082
Chromosome 1	23792765	23801327	-	8563
Chromosome 1	23860623	23869447	+	8825
Chromosome 1	23886042	23892786	-	6745
Chromosome 1	23950798	23956719	+	5922
Chromosome 1	24062328	24070365	+	8038
Chromosome 1	24098001	24107213	-	9213
Chromosome 1	24119845	24134591	+	14747
Chromosome 1	24134621	24142040	+	7420
Chromosome 1	24134621	24148815	+	14195
Chromosome 1	24207092	24219449	+	12358
Chromosome 1	24225581	24235124	+	9544
Chromosome 1	24266562	24278758	+	12197
Chromosome 1	24289620	24300052	+	10433
Chromosome 1	24359827	24373087	-	13261
Chromosome 1	24381898	24391118	-	9221
Chromosome 1	24416761	24426033	+	9273
Chromosome 1	24435556	24451103	-	15548
Chromosome 1	24436322	24451561	-	15240
Chromosome 1	24437342	24445585	+	8244
Chromosome 1	24468780	24483086	+	14307
Chromosome 1	24491440	24503496	-	12057
Chromosome 1	24504480	24518215	-	13736
Chromosome 1	24557778	24565751	-	7974
Chromosome 1	24572799	24583496	+	10698
Chromosome 1	24613076	24624047	-	10972
Chromosome 1	24640600	24648656	-	8057
Chromosome 1	24921860	24930124	-	8265
Chromosome 1	24943197	24955176	+	11980
Chromosome 1	25002504	25023830	+	21327
Chromosome 1	25032918	25041227	-	8310
Chromosome 1	25068727	25092635	-	23909
Chromosome 1	25077881	25089971	-	12091
Chromosome 1	25129425	25143682	+	14258
Chromosome 1	25160457	25162139	+	1683
Chromosome 1	25171397	25176367	-	4971
Chromosome 1	25229187	25243948	+	14762
Chromosome 1	25288980	25300900	+	11921
Chromosome 1	25308890	25318124	+	9235
Chromosome 1	25327631	25337465	-	9835
Chromosome 1	25337610	25345227	+	7618
Chromosome 1	25518553	25526192	+	7640
Chromosome 1	25540010	25551989	+	11980
Chromosome 1	25560764	25563368	-	2605
Chromosome 1	25567831	25577164	-	9334
Chromosome 1	25639170	25641771	-	2602
Chromosome 1	25657327	25663823	-	6497
Chromosome 1	25657945	25665099	-	7155
Chromosome 1	25679760	25692826	+	13067
Chromosome 1	25679794	25693610	+	13817
Chromosome 1	25694554	25706717	+	12164
Chromosome 1	25723756	25728804	+	5049
Chromosome 1	25723756	25732832	+	9077
Chromosome 1	25805905	25814046	+	8142
Chromosome 1	25829339	25841703	+	12365
Chromosome 1	25845061	25849919	-	4859
Chromosome 1	25851504	25862729	-	11226
Chromosome 1	25851801	25861860	+	10060
Chromosome 1	25905869	25923501	-	17633
Chromosome 1	25910590	25931498	+	20909
Chromosome 1	25915212	25923501	-	8290
Chromosome 1	25970506	25982540	-	12035
Chromosome 1	26044945	26057330	+	12386
Chromosome 1	26074190	26086520	-	12331
Chromosome 1	26099253	26112755	-	13503
Chromosome 1	26114643	26121320	-	6678
Chromosome 1	26136838	26141898	-	5061
Chromosome 1	26154885	26170252	-	15368
Chromosome 1	26157924	26166208	+	8285
Chromosome 1	26181887	26189861	-	7975
Chromosome 1	26208727	26211313	-	2587
Chromosome 1	26208727	26219630	-	10904
Chromosome 1	26237704	26245855	-	8152
Chromosome 1	26266780	26275764	-	8985
Chromosome 1	26275772	26289840	+	14069
Chromosome 1	26293113	26301498	-	8386
Chromosome 1	26304656	26317423	-	12768
Chromosome 1	26335636	26338342	+	2707
Chromosome 1	26349764	26364936	+	15173
Chromosome 1	26409288	26418606	+	9319
Chromosome 1	26477710	26491880	+	14171
Chromosome 1	26510233	26530686	+	20454
Chromosome 1	26551388	26565564	+	14177
Chromosome 1	26551498	26566732	-	15235
Chromosome 1	26554197	26562086	+	7890
Chromosome 1	26567067	26579303	+	12237
Chromosome 1	26580947	26592970	+	12024
Chromosome 1	26619491	26640093	+	20603
Chromosome 1	26620543	26629875	+	9333
Chromosome 1	26655805	26674419	+	18615
Chromosome 1	26659753	26671686	+	11934
Chromosome 1	26691964	26697361	+	5398
Chromosome 1	26756575	26766063	+	9489
Chromosome 1	26758236	26766588	+	8353
Chromosome 1	26777734	26787214	+	9481
Chromosome 1	26786253	26804929	+	18677
Chromosome 1	26794407	26801955	-	7549
Chromosome 1	26812528	26820821	-	8294
Chromosome 1	26825674	26838046	+	12373
Chromosome 1	26856957	26865295	+	8339
Chromosome 1	26898749	26914067	-	15319
Chromosome 1	26902417	26909688	-	7272
Chromosome 1	26930501	26942923	+	12423
Chromosome 1	26942218	26954759	-	12542
Chromosome 1	26954051	26966489	+	12439
Chromosome 1	27022401	27027345	+	4945
Chromosome 1	27029004	27036484	-	7481
Chromosome 1	27056475	27065490	-	9016
Chromosome 1	27094273	27106409	-	12137
Chromosome 1	27112918	27125486	+	12569
Chromosome 1	27172076	27180589	+	8514
Chromosome 1	27188359	27197684	+	9326
Chromosome 1	27242248	27254641	+	12394
Chromosome 1	27363717	27369029	+	5313
Chromosome 1	27366284	27382438	+	16155
Chromosome 1	27369517	27387199	+	17683
Chromosome 1	27431246	27446907	-	15662
Chromosome 1	27431256	27439927	-	8672
Chromosome 1	27439938	27446907	-	6970
Chromosome 1	27448269	27456401	+	8133
Chromosome 1	27460388	27470328	-	9941
Chromosome 1	27470330	27488243	-	17914
Chromosome 1	27475689	27484243	+	8555
Chromosome 1	27538504	27559652	+	21149
Chromosome 1	27541112	27548737	+	7626
Chromosome 1	27575461	27580379	+	4919
Chromosome 1	27593543	27608804	+	15262
Chromosome 1	27597682	27609860	-	12179
Chromosome 1	27626504	27634722	+	8219
Chromosome 1	27647455	27650032	+	2578
Chromosome 1	27653141	27665414	-	12274
Chromosome 1	27674659	27676956	-	2298
Chromosome 1	27683027	27697304	-	14278
Chromosome 1	27709511	27715575	-	6065
Chromosome 1	27719336	27734034	-	14699
Chromosome 1	27724366	27730831	+	6466
Chromosome 1	27784420	27807495	+	23076
Chromosome 1	27787862	27799791	+	11930
Chromosome 1	27814555	27835217	-	20663
Chromosome 1	27817838	27830197	+	12360
Chromosome 1	27841679	27854033	-	12355
Chromosome 1	27874346	27883645	+	9300
Chromosome 1	27889251	27900681	+	11431
Chromosome 1	27909835	27929951	+	20117
Chromosome 1	27913857	27926268	+	12412
Chromosome 1	27928681	27943467	+	14787
Chromosome 1	27928681	27944165	+	15485
Chromosome 1	27939254	27955011	+	15758
Chromosome 1	27942901	27949981	-	7081
Chromosome 1	27943748	27950385	+	6638
Chromosome 1	27946757	27952847	-	6091
Chromosome 1	27970975	27985776	-	14802
Chromosome 1	28008224	28024408	-	16185
Chromosome 1	28009080	28024369	+	15290
Chromosome 1	28011094	28018002	-	6909
Chromosome 1	28027920	28037136	-	9217
Chromosome 1	28055532	28077023	-	21492
Chromosome 1	28087704	28095906	+	8203
Chromosome 1	28135147	28148742	+	13596
Chromosome 1	28148733	28161118	-	12386
Chromosome 1	28247806	28260209	-	12404
Chromosome 1	28265535	28273353	-	7819
Chromosome 1	28316675	28336934	+	20260
Chromosome 1	28321784	28329902	+	8119
Chromosome 1	28395334	28407194	+	11861
Chromosome 1	28407722	28410398	+	2677
Chromosome 1	28412520	28421845	+	9326
Chromosome 1	28421854	28433742	+	11889
Chromosome 1	28444814	28457214	-	12401
Chromosome 1	28506678	28514822	+	8145
Chromosome 1	28516722	28523456	-	6735
Chromosome 1	28516722	28524916	-	8195
Chromosome 1	28516900	28524913	-	8014
Chromosome 1	28533621	28542919	-	9299
Chromosome 1	28585278	28592845	+	7568
Chromosome 1	28597884	28607198	+	9315
Chromosome 1	28614734	28618120	-	3387
Chromosome 1	28614734	28627572	-	12839
Chromosome 1	28622488	28630531	+	8044
Chromosome 1	28629319	28637236	-	7918
Chromosome 1	28636003	28641424	-	5422
Chromosome 1	28641390	28649501	+	8112
Chromosome 1	28641393	28651846	+	10454
Chromosome 1	28648181	28650779	+	2599
Chromosome 1	28648542	28651853	-	3312
Chromosome 1	28678488	28685588	-	7101
Chromosome 1	28688922	28690799	-	1878
Chromosome 1	28690510	28698842	+	8333
Chromosome 1	28719176	28722525	+	3350
Chromosome 1	28719176	28730182	+	11007
Chromosome 1	28719176	28735765	+	16590
Chromosome 1	28721856	28730182	+	8327
Chromosome 1	28721859	28735765	+	13907
Chromosome 1	28744301	28756669	-	12369
Chromosome 1	28783131	28790762	+	7632
Chromosome 1	28793531	28801838	-	8308
Chromosome 1	28868365	28876098	+	7734
Chromosome 1	28907252	28919611	+	12360
Chromosome 1	28932517	28946784	-	14268
Chromosome 1	28956953	28965407	+	8455
Chromosome 1	28971691	28983324	+	11634
Chromosome 1	28994622	29002617	+	7996
Chromosome 1	29001581	29013358	-	11778
Chromosome 1	29033890	29039869	+	5980
Chromosome 1	29034563	29041934	-	7372
Chromosome 1	29047905	29055493	+	7589
Chromosome 1	29073310	29093218	-	19909
Chromosome 1	29082324	29090389	+	8066
Chromosome 1	29115520	29125029	+	9510
Chromosome 1	29116614	29119531	-	2918
Chromosome 1	29131268	29143233	+	11966
Chromosome 1	29184660	29197248	+	12589
Chromosome 1	29206183	29213864	+	7682
Chromosome 1	29271797	29292405	-	20609
Chromosome 1	29276224	29288566	-	12343
Chromosome 1	29303798	29317986	-	14189
Chromosome 1	29325220	29334479	+	9260
Chromosome 1	29337200	29356105	+	18906
Chromosome 1	29337393	29356648	+	19256
Chromosome 1	29340243	29347322	-	7080
Chromosome 1	29344157	29362608	+	18452
Chromosome 1	29384789	29391764	-	6976
Chromosome 1	29444372	29449410	-	5039
Chromosome 1	29455678	29460821	-	5144
Chromosome 1	29463055	29471135	+	8081
Chromosome 1	29474790	29492531	-	17742
Chromosome 1	29479809	29487397	+	7589
Chromosome 1	29501450	29511372	+	9923
Chromosome 1	29502772	29522915	-	20144
Chromosome 1	29511386	29521672	+	10287
Chromosome 1	29545714	29554928	-	9215
Chromosome 1	29601446	29613831	-	12386
Chromosome 1	29617856	29627062	-	9207
Chromosome 1	29629699	29637815	-	8117
Chromosome 1	29638449	29646155	+	7707
Chromosome 1	29653591	29667857	-	14267
Chromosome 1	29669747	29681837	+	12091
Chromosome 1	29681843	29689718	-	7876
Chromosome 1	29696320	29699035	+	2716
Chromosome 1	29713226	29720975	+	7750
Chromosome 1	29717100	29734766	-	17667
Chromosome 1	29720984	29729162	-	8179
Chromosome 1	29750866	29760641	+	9776
Chromosome 1	29763306	29771852	+	8547
Chromosome 1	29788812	29791339	-	2528
Chromosome 1	29794450	29801996	+	7547
Chromosome 1	29807360	29817244	+	9885
Chromosome 1	29832293	29841748	-	9456
Chromosome 1	29850236	29862664	-	12429
Chromosome 1	29892857	29901256	-	8400
Chromosome 1	29917803	29922910	-	5108
Chromosome 1	29988840	29997111	-	8272
Chromosome 1	30027058	30039436	+	12379
Chromosome 1	30047813	30055599	+	7787
Chromosome 1	30079713	30090933	+	11221
Chromosome 1	30092116	30100818	-	8703
Chromosome 1	30109734	30130578	+	20845
Chromosome 1	30110179	30130578	+	20400
Chromosome 1	30116123	30122156	+	6034
Chromosome 1	30122160	30130578	+	8419
Chromosome 1	30129236	30146558	+	17323
Chromosome 1	30129296	30140237	+	10942
Chromosome 1	30129296	30149136	+	19841
Chromosome 1	30138975	30146556	+	7582
Chromosome 1	30138975	30155370	+	16396
Chromosome 1	30142901	30147857	+	4957
Chromosome 1	30145294	30149136	+	3843
Chromosome 1	30147859	30155370	+	7512
Chromosome 1	30148474	30169436	-	20963
Chromosome 1	30151891	30157738	-	5848
Chromosome 1	30154708	30169309	+	14602
Chromosome 1	30163572	30179806	-	16235
Chromosome 1	30168014	30176434	+	8421
Chromosome 1	30183554	30191660	+	8107
Chromosome 1	30240933	30250152	-	9220
Chromosome 1	30253252	30260834	+	7583
Chromosome 1	30279346	30288701	+	9356
Chromosome 1	30292314	30310955	+	18642
Chromosome 1	30342422	30349778	+	7357
Chromosome 1	30343277	30350099	+	6823
Chromosome 1	30350117	30358883	+	8767
Chromosome 1	30370676	30380696	-	10021
Chromosome 1	30372057	30390187	-	18131
Chromosome 1	30380707	30390029	+	9323
Chromosome 1	30448390	30460669	-	12280
Chromosome 1	30494063	30514265	+	20203
Chromosome 1	30503473	30510825	+	7353
Chromosome 1	30510297	30524633	+	14337
Chromosome 1	30519153	30536660	-	17508
Chromosome 1	30523352	30532989	-	9638
Chromosome 1	30552983	30558197	-	5215
Chromosome 1	30577980	30583746	-	5767
Chromosome 1	30588625	30593697	+	5073
Chromosome 1	30597571	30602389	-	4819
Chromosome 1	30608239	30613220	-	4982
Chromosome 1	30639222	30647317	+	8096
Chromosome 1	30668468	30690152	-	21685
Chromosome 1	30689201	30701758	-	12558
Chromosome 1	30689201	30709515	-	20315
Chromosome 1	30691783	30699969	-	8187
Chromosome 1	30700243	30709518	-	9276
Chromosome 1	30719055	30721670	-	2616
Chromosome 1	30730618	30739227	-	8610
Chromosome 1	30776483	30784495	+	8013
Chromosome 1	30821919	30837097	+	15179
Chromosome 1	30843636	30851628	+	7993
Chromosome 1	30861725	30871426	-	9702
Chromosome 1	30886013	30894293	-	8281
Chromosome 1	30951812	30966090	-	14279
Chromosome 1	30977209	30991386	-	14178
Chromosome 1	31009444	31018723	-	9280
Chromosome 1	31039422	31051751	+	12330
Chromosome 1	31057908	31063059	-	5152
Chromosome 1	31063949	31073907	+	9959
Chromosome 1	31064460	31076583	+	12124
Chromosome 1	31077331	31085152	-	7822
Chromosome 1	31085269	31093780	+	8512
Chromosome 1	31156066	31170370	+	14305
Chromosome 1	31181931	31190390	-	8460
Chromosome 1	31190378	31198192	-	7815
Chromosome 1	31206774	31221039	-	14266
Chromosome 1	31229277	31243568	+	14292
Chromosome 1	31245697	31259897	-	14201
Chromosome 1	31265827	31269090	+	3264
Chromosome 1	31277280	31291489	+	14210
Chromosome 1	31304380	31312200	-	7821
Chromosome 1	31318056	31330057	-	12002
Chromosome 1	31342244	31354338	-	12095
Chromosome 1	31357720	31366698	+	8979
Chromosome 1	31369241	31377405	-	8165
Chromosome 1	31395111	31409399	-	14289
Chromosome 1	31409412	31420478	+	11067
Chromosome 1	31424633	31435550	+	10918
Chromosome 1	31456316	31458139	-	1824
Chromosome 1	31467204	31477707	-	10504
Chromosome 1	31486591	31492182	-	5592
Chromosome 1	31524281	31544369	+	20089
Chromosome 1	31543911	31555950	-	12040
Chromosome 1	31575188	31589465	+	14278
Chromosome 1	31595272	31609481	+	14210
Chromosome 1	31618363	31630145	+	11783
Chromosome 1	31638729	31656226	+	17498
Chromosome 1	31639265	31657175	-	17911
Chromosome 1	31646660	31655872	+	9213
Chromosome 1	31652896	31667879	-	14984
Chromosome 1	31654288	31659765	+	5478
Chromosome 1	31658176	31667879	+	9704
Chromosome 1	31693324	31707660	-	14337
Chromosome 1	31709512	31723731	-	14220
Chromosome 1	31731009	31742128	-	11120
Chromosome 1	31766172	31777354	-	11183
Chromosome 1	31780749	31793064	-	12316
Chromosome 1	31794708	31806797	+	12090
Chromosome 1	31852137	31863162	-	11026
Chromosome 1	31852865	31866276	+	13412
Chromosome 1	31853234	31865507	+	12274
Chromosome 1	31853603	31865138	+	11536
Chromosome 1	31853726	31865015	+	11290
Chromosome 1	31853972	31864769	+	10798
Chromosome 1	31854643	31868653	+	14011
Chromosome 1	31863007	31864769	+	1763
Chromosome 1	31863932	31867316	-	3385
Chromosome 1	31884020	31898349	+	14330
Chromosome 1	31915097	31925611	-	10515
Chromosome 1	31916504	31925611	-	9108
Chromosome 1	31916510	31938202	-	21693
Chromosome 1	31917806	31925928	-	8123
Chromosome 1	31948648	31969182	-	20535
Chromosome 1	31953648	31961901	-	8254
Chromosome 1	31983096	31995592	-	12497
Chromosome 1	32005801	32012574	+	6774
Chromosome 1	32019505	32034254	-	14750
Chromosome 1	32035464	32043701	+	8238
Chromosome 1	32059008	32073069	+	14062
Chromosome 1	32078154	32085753	-	7600
Chromosome 1	32121311	32144562	+	23252
Chromosome 1	32128119	32142410	+	14292
Chromosome 1	32170674	32184852	-	14179
Chromosome 1	32224034	32238309	+	14276
Chromosome 1	32256620	32282199	+	25580
Chromosome 1	32259780	32272159	-	12380
Chromosome 1	32297681	32311963	-	14283
Chromosome 1	32350321	32368898	-	18578
Chromosome 1	32351916	32359783	+	7868
Chromosome 1	32351916	32367220	+	15305
Chromosome 1	32380018	32394380	+	14363
Chromosome 1	32418844	32433125	+	14282
Chromosome 1	32440614	32449826	+	9213
Chromosome 1	32518560	32527771	-	9212
Chromosome 1	32551215	32559126	+	7912
Chromosome 1	32559446	32570503	-	11058
Chromosome 1	32570513	32573251	+	2739
Chromosome 1	32600509	32609830	-	9322
Chromosome 1	32611025	32618871	+	7847
Chromosome 1	32627867	32636064	+	8198
Chromosome 1	32644541	32652446	-	7906
Chromosome 1	32661195	32669027	-	7833
Chromosome 1	32676730	32690982	-	14253
Chromosome 1	32695374	32709657	-	14284
Chromosome 1	32713575	32728962	-	15388
Chromosome 1	32714228	32722751	+	8524
Chromosome 1	32746283	32763578	-	17296
Chromosome 1	32766547	32780466	+	13920
Chromosome 1	32780469	32789626	-	9158
Chromosome 1	32805618	32821885	+	16268
Chromosome 1	32830575	32849219	-	18645
Chromosome 1	32854600	32856738	-	2139
Chromosome 1	32857788	32872041	+	14254
Chromosome 1	32872065	32880626	-	8562
Chromosome 1	32931600	32940323	-	8724
Chromosome 1	32931948	32939421	-	7474
Chromosome 1	32942029	32952665	-	10637
Chromosome 1	32971109	32979284	-	8176
Chromosome 1	32999667	33015162	-	15496
Chromosome 1	33007654	33015085	-	7432
Chromosome 1	33010784	33019749	+	8966
Chromosome 1	33020276	33032238	-	11963
Chromosome 1	33071106	33079187	-	8082
Chromosome 1	33092272	33106624	+	14353
Chromosome 1	33125068	33135473	-	10406
Chromosome 1	33149789	33164069	+	14281
Chromosome 1	33191866	33199512	+	7647
Chromosome 1	33203599	33225523	-	21925
Chromosome 1	33208372	33223306	+	14935
Chromosome 1	33241285	33255447	+	14163
Chromosome 1	33266447	33274747	+	8301
Chromosome 1	33276400	33294030	+	17631
Chromosome 1	33281364	33290719	+	9356
Chromosome 1	33302320	33318190	+	15871
Chromosome 1	33303321	33318537	-	15217
Chromosome 1	33304846	33312761	+	7916
Chromosome 1	33329816	33350780	-	20965
Chromosome 1	33335382	33345176	-	9795
Chromosome 1	33339373	33348697	-	9325
Chromosome 1	33353581	33367504	+	13924
Chromosome 1	33367938	33382169	+	14232
Chromosome 1	33382292	33400583	-	18292
Chromosome 1	33413301	33427591	+	14291
Chromosome 1	33414166	33428222	+	14057
Chromosome 1	33440432	33449837	-	9406
Chromosome 1	33452755	33467020	+	14266
Chromosome 1	33477676	33491984	+	14309
Chromosome 1	33502499	33511720	+	9222
Chromosome 1	33521977	33531462	-	9486
Chromosome 1	33530207	33538521	+	8315
Chromosome 1	33530207	33542975	+	12769
Chromosome 1	33549135	33553432	-	4298
Chromosome 1	33565457	33586217	+	20761
Chromosome 1	33577161	33585495	-	8335
Chromosome 1	33592331	33598541	-	6211
Chromosome 1	33601559	33613944	+	12386
Chromosome 1	33627629	33635515	-	7887
Chromosome 1	33647743	33667787	+	20045
Chromosome 1	33649272	33656945	-	7674
Chromosome 1	33657966	33666274	+	8309
Chromosome 1	33693562	33711399	-	17838
Chromosome 1	33698539	33707882	+	9344
Chromosome 1	33712211	33716272	+	4062
Chromosome 1	33738609	33752871	+	14263
Chromosome 1	33757149	33769415	+	12267
Chromosome 1	38571834	38578733	+	6900
Chromosome 1	38624711	38636668	-	11958
Chromosome 1	38648423	38656838	-	8416
Chromosome 1	38670802	38683149	+	12348
Chromosome 1	38684757	38693014	-	8258
Chromosome 1	38697804	38705185	+	7382
Chromosome 1	38705910	38713628	+	7719
Chromosome 1	38713673	38721324	+	7652
Chromosome 1	38720061	38731484	-	11424
Chromosome 1	38735088	38752902	+	17815
Chromosome 1	38735530	38744862	-	9333
Chromosome 1	38744870	38753694	-	8825
Chromosome 1	38773419	38781808	+	8390
Chromosome 1	38774340	38779708	-	5369
Chromosome 1	38775276	38782126	+	6851
Chromosome 1	38792634	38805034	-	12401
Chromosome 1	38842140	38850815	-	8676
Chromosome 1	38872360	38887390	+	15031
Chromosome 1	38877377	38884295	+	6919
Chromosome 1	38889114	38901529	+	12416
Chromosome 1	38907144	38911929	-	4786
Chromosome 1	38997520	39009842	+	12323
Chromosome 1	39052772	39060638	+	7867
Chromosome 1	39160885	39172169	-	11285
Chromosome 1	39217465	39225117	-	7653
Chromosome 1	39218655	39237275	+	18621
Chromosome 1	39218655	39239791	+	21137
Chromosome 1	39219217	39239791	-	20575
Chromosome 1	39225143	39226805	+	1663
Chromosome 1	39233081	39237239	+	4159
Chromosome 1	39233081	39244176	+	11096
Chromosome 1	39236045	39243082	-	7038
Chromosome 1	39236045	39244176	-	8132
Chromosome 1	39240504	39251717	+	11214
Chromosome 1	39240504	39251720	+	11217
Chromosome 1	39245829	39253985	-	8157
Chromosome 1	39245829	39262728	-	16900
Chromosome 1	39252773	39262728	-	9956
Chromosome 1	39255995	39271722	+	15728
Chromosome 1	39256096	39271722	+	15627
Chromosome 1	39307475	39327670	+	20196
Chromosome 1	39335007	39348184	+	13178
Chromosome 1	39355272	39363543	-	8272
Chromosome 1	39365774	39387451	+	21678
Chromosome 1	39396538	39412222	+	15685
Chromosome 1	39398718	39406742	+	8025
Chromosome 1	39405518	39427430	+	21913
Chromosome 1	39439461	39454414	+	14954
Chromosome 1	39450628	39454414	+	3787
Chromosome 1	39463970	39473562	-	9593
Chromosome 1	39497693	39503230	+	5538
Chromosome 1	39511753	39526694	+	14942
Chromosome 1	39513105	39526694	+	13590
Chromosome 1	39519289	39524321	-	5033
Chromosome 1	39531515	39533233	+	1719
Chromosome 1	39550523	39569226	+	18704
Chromosome 1	39550523	39570183	+	19661
Chromosome 1	39550962	39570183	+	19222
Chromosome 1	39554381	39569226	+	14846
Chromosome 1	39554381	39570183	+	15803
Chromosome 1	39554820	39570183	+	15364
Chromosome 1	39560084	39567735	+	7652
Chromosome 1	39565561	39577228	+	11668
Chromosome 1	39570465	39578387	+	7923
Chromosome 1	39581523	39598423	-	16901
Chromosome 1	39604717	39609053	-	4337
Chromosome 1	39633321	39647396	+	14076
Chromosome 1	39649391	39657703	-	8313
Chromosome 1	39661032	39675333	+	14302
Chromosome 1	39675787	39683347	-	7561
Chromosome 1	39689900	39704078	-	14179
Chromosome 1	39711240	39719923	+	8684
Chromosome 1	39721027	39728108	-	7082
Chromosome 1	39732509	39740643	-	8135
Chromosome 1	39761881	39776178	-	14298
Chromosome 1	39810635	39819988	-	9354
Chromosome 1	39820962	39829022	+	8061
Chromosome 1	39829938	39837933	+	7996
Chromosome 1	39843062	39863952	-	20891
Chromosome 1	39847878	39866008	+	18131
Chromosome 1	39850385	39859738	+	9354
Chromosome 1	39937578	39944178	+	6601
Chromosome 1	39976041	39996792	-	20752
Chromosome 1	39981952	39990172	+	8221
Chromosome 1	40000010	40007269	+	7260
Chromosome 1	40023754	40032759	-	9006
Chromosome 1	40065067	40079234	+	14168
Chromosome 1	40108505	40118292	+	9788
Chromosome 1	40118296	40131933	+	13638
Chromosome 1	40170897	40183488	+	12592
Chromosome 1	40184034	40189555	-	5522
Chromosome 1	40210805	40214999	-	4195
Chromosome 1	40223868	40239349	-	15482
Chromosome 1	40224021	40232290	-	8270
Chromosome 1	40232256	40240960	+	8705
Chromosome 1	40254100	40258096	-	3997
Chromosome 1	40312485	40334636	-	22152
Chromosome 1	40317070	40331325	+	14256
Chromosome 1	40343205	40352311	+	9107
Chromosome 1	40353119	40361433	-	8315
Chromosome 1	40369772	40377638	+	7867
Chromosome 1	40387755	40397158	+	9404
Chromosome 1	40387772	40394664	-	6893
Chromosome 1	40405768	40414005	-	8238
Chromosome 1	40417810	40436651	-	18842
Chromosome 1	40423825	40432968	+	9144
Chromosome 1	40424742	40435566	+	10825
Chromosome 1	40442142	40450328	+	8187
Chromosome 1	40477736	40486892	+	9157
Chromosome 1	40511586	40531251	-	19666
Chromosome 1	40512892	40522257	+	9366
Chromosome 1	40568349	40590766	+	22418
Chromosome 1	40571369	40585051	-	13683
Chromosome 1	40640869	40650318	+	9450
Chromosome 1	40670110	40682177	+	12068
Chromosome 1	40686584	40694456	+	7873
Chromosome 1	40707305	40719515	+	12211
Chromosome 1	40712917	40719526	-	6610
Chromosome 1	40720629	40732982	+	12354
Chromosome 1	40733926	40746375	+	12450
Chromosome 1	40750374	40764536	-	14163
Chromosome 1	40774718	40782898	-	8181
Chromosome 1	40788046	40797797	-	9752
Chromosome 1	40856236	40863663	-	7428
Chromosome 1	40867526	40876783	-	9258
Chromosome 1	40883410	40892951	-	9542
Chromosome 1	40938529	40947336	+	8808
Chromosome 1	40939253	40947818	+	8566
Chromosome 1	40959877	40972234	-	12358
Chromosome 1	40974935	40983222	+	8288
Chromosome 1	40993691	41010423	+	16733
Chromosome 1	40997315	41004711	+	7397
Chromosome 1	41023880	41032164	-	8285
Chromosome 1	41042292	41050723	+	8432
Chromosome 1	41053315	41060011	+	6697
Chromosome 1	41067856	41076147	+	8292
Chromosome 1	41138959	41145610	+	6652
Chromosome 1	41167329	41190008	+	22680
Chromosome 1	41203429	41210827	-	7399
Chromosome 1	41217776	41228614	-	10839
Chromosome 1	41235418	41244710	+	9293
Chromosome 1	41293354	41307571	-	14218
Chromosome 1	41364576	41378887	-	14312
Chromosome 1	41382764	41403944	-	21181
Chromosome 1	41403977	41423236	+	19260
Chromosome 1	41406971	41415249	-	8279
Chromosome 1	41426585	41439049	+	12465
Chromosome 1	41461159	41475477	-	14319
Chromosome 1	41529407	41532080	+	2674
Chromosome 1	41543281	41565391	+	22111
Chromosome 1	41572411	41583210	-	10800
Chromosome 1	41615129	41622675	+	7547
Chromosome 1	41633903	41654466	-	20564
Chromosome 1	41635120	41647335	-	12216
Chromosome 1	41647349	41654596	-	7248
Chromosome 1	41650440	41666415	-	15976
Chromosome 1	41660495	41668511	-	8017
Chromosome 1	41670833	41678723	+	7891
Chromosome 1	41684307	41708147	-	23841
Chromosome 1	41690606	41702985	+	12380
Chromosome 1	41713849	41722213	-	8365
Chromosome 1	41736905	41745152	+	8248
Chromosome 1	41750370	41760646	-	10277
Chromosome 1	41772895	41781060	+	8166
Chromosome 1	41783699	41791283	+	7585
Chromosome 1	41807554	41815508	+	7955
Chromosome 1	41834045	41845595	+	11551
Chromosome 1	41863320	41877619	+	14300
Chromosome 1	41883121	41894279	+	11159
Chromosome 1	41907318	41925779	+	18462
Chromosome 1	41913100	41922364	-	9265
Chromosome 1	41936146	41942669	-	6524
Chromosome 1	41943992	41952282	+	8291
Chromosome 1	41944783	41954850	-	10068
Chromosome 1	42024278	42040095	-	15818
Chromosome 1	42055700	42069884	-	14185
Chromosome 1	42093559	42106515	-	12957
Chromosome 1	42110422	42118885	+	8464
Chromosome 1	42132910	42137795	+	4886
Chromosome 1	42140588	42148573	+	7986
Chromosome 1	42182362	42195115	-	12754
Chromosome 1	42221056	42229849	+	8794
Chromosome 1	42293952	42302099	+	8148
Chromosome 1	42313495	42327789	-	14295
Chromosome 1	42346210	42362181	+	15972
Chromosome 1	42348489	42363002	-	14514
Chromosome 1	42369979	42380405	+	10427
Chromosome 1	42387455	42392327	-	4873
Chromosome 1	42418202	42439074	-	20873
Chromosome 1	42423189	42431694	+	8506
Chromosome 1	42568201	42580405	-	12205
Chromosome 1	42584908	42594226	-	9319
Chromosome 1	42595023	42602719	+	7697
Chromosome 1	42628330	42648675	-	20346
Chromosome 1	42634785	42643999	+	9215
Chromosome 1	42659645	42667671	+	8027
Chromosome 1	42699287	42701882	-	2596
Chromosome 1	42718574	42728293	+	9720
Chromosome 1	42731051	42742998	+	11948
Chromosome 1	42748388	42756031	+	7644
Chromosome 1	42761210	42770487	-	9278
Chromosome 1	42782155	42790445	-	8291
Chromosome 1	42820221	42825236	-	5016
Chromosome 1	42855363	42865572	-	10210
Chromosome 1	42866863	42874380	+	7518
Chromosome 1	42910680	42918281	-	7602
Chromosome 1	42931389	42940700	-	9312
Chromosome 1	42952248	42970403	+	18156
Chromosome 1	42956174	42968524	-	12351
Chromosome 1	42977018	42984194	+	7177
Chromosome 1	42986499	43006610	-	20112
Chromosome 1	42988799	43001593	+	12795
Chromosome 1	43033054	43042297	+	9244
Chromosome 1	43041070	43059596	+	18527
Chromosome 1	43058374	43067618	+	9245
Chromosome 1	43094253	43096839	-	2587
Chromosome 1	43126347	43136772	+	10426
Chromosome 1	43130840	43137344	+	6505
Chromosome 1	43143064	43153113	+	10050
Chromosome 1	43155746	43167370	+	11625
Chromosome 1	43166142	43172098	+	5957
Chromosome 1	43166142	43179990	+	13849
Chromosome 1	43166973	43181229	-	14257
Chromosome 1	43171893	43181229	-	9337
Chromosome 1	43181349	43187374	+	6026
Chromosome 1	43205867	43208414	-	2548
Chromosome 1	43212310	43217946	-	5637
Chromosome 1	43228418	43235821	-	7404
Chromosome 1	43275143	43284557	+	9415
Chromosome 1	43320806	43328705	+	7900
Chromosome 1	43345070	43359366	-	14297
Chromosome 1	43378860	43387182	-	8323
Chromosome 1	43428992	43436913	-	7922
Chromosome 1	43443883	43455728	-	11846
Chromosome 1	43444096	43460165	+	16070
Chromosome 1	43460913	43468905	+	7993
Chromosome 1	43468915	43476237	-	7323
Chromosome 1	43480342	43496095	+	15754
Chromosome 1	43547590	43555438	+	7849
Chromosome 1	43568970	43577229	-	8260
Chromosome 1	43588930	43599645	-	10716
Chromosome 1	43641020	43649211	-	8192
Chromosome 1	43681268	43688850	+	7583
Chromosome 1	43695784	43712366	+	16583
Chromosome 1	43696780	43717300	+	20521
Chromosome 1	43697675	43706942	-	9268
Chromosome 1	43706953	43712791	+	5839
Chromosome 1	43724141	43731046	-	6906
Chromosome 1	43757971	43765485	-	7515
Chromosome 1	43777095	43788421	-	11327
Chromosome 1	43836765	43848728	+	11964
Chromosome 1	43916186	43936200	-	20015
Chromosome 1	43922654	43936310	-	13657
Chromosome 1	43927691	43944550	+	16860
Chromosome 1	43934660	43942907	-	8248
Chromosome 1	43944537	43958827	+	14291
Chromosome 1	43973207	43983079	-	9873
Chromosome 1	44008380	44015506	+	7127
Chromosome 1	44023710	44032097	-	8388
Chromosome 1	44044947	44056041	+	11095
Chromosome 1	44063053	44069287	+	6235
Chromosome 1	44069290	44077229	+	7940
Chromosome 1	44095848	44102645	-	6798
Chromosome 1	44108558	44125234	-	16677
Chromosome 1	44212047	44226328	-	14282
Chromosome 1	44309289	44321273	-	11985
Chromosome 1	44347298	44354975	-	7678
Chromosome 1	44367797	44369814	+	2018
Chromosome 1	44367797	44381380	+	13584
Chromosome 1	44367988	44381661	+	13674
Chromosome 1	44388639	44399489	+	10851
Chromosome 1	44390753	44393367	+	2615
Chromosome 1	44423286	44435231	+	11946
Chromosome 1	44468482	44478606	+	10125
Chromosome 1	44469288	44478603	+	9316
Chromosome 1	44484660	44493407	+	8748
Chromosome 1	44567184	44576431	+	9248
Chromosome 1	44624787	44633086	+	8300
Chromosome 1	44644995	44658966	+	13972
Chromosome 1	44646956	44660605	-	13650
Chromosome 1	44690582	44702996	+	12415
Chromosome 1	44744426	44756911	+	12486
Chromosome 1	44771026	44782910	+	11885
Chromosome 1	44790160	44802106	-	11947
Chromosome 1	44822974	44824551	-	1578
Chromosome 1	44835047	44852456	+	17410
Chromosome 1	44836077	44852852	+	16776
Chromosome 1	44836286	44843592	-	7307
Chromosome 1	44876832	44887898	-	11067
Chromosome 1	44900916	44910279	+	9364
Chromosome 1	44913815	44925684	+	11870
Chromosome 1	44926062	44934343	-	8282
Chromosome 1	44938038	44947251	-	9214
Chromosome 1	44974766	44987104	-	12339
Chromosome 1	44987147	44991702	-	4556
Chromosome 1	44996277	45013166	+	16890
Chromosome 1	45016957	45031180	+	14224
Chromosome 1	45017613	45024092	-	6480
Chromosome 1	45025073	45031772	+	6700
Chromosome 1	45040063	45049425	-	9363
Chromosome 1	45105209	45117198	-	11990
Chromosome 1	45136676	45148142	+	11467
Chromosome 1	45152705	45163954	-	11250
Chromosome 1	45204725	45216892	+	12168
Chromosome 1	45273583	45285909	+	12327
Chromosome 1	45325553	45341815	+	16263
Chromosome 1	45329667	45337614	+	7948
Chromosome 1	45347860	45358000	+	10141
Chromosome 1	45397316	45405373	-	8058
Chromosome 1	45398201	45412844	+	14644
Chromosome 1	45398201	45413074	-	14874
Chromosome 1	45401015	45417126	+	16112
Chromosome 1	45411004	45418548	-	7545
Chromosome 1	45423683	45431359	+	7677
Chromosome 1	45437631	45446871	-	9241
Chromosome 1	45447856	45454744	+	6889
Chromosome 1	45464901	45472787	-	7887
Chromosome 1	45511526	45522663	-	11138
Chromosome 1	45536196	45548338	+	12143
Chromosome 1	45563919	45575088	-	11170
Chromosome 1	45625323	45637219	-	11897
Chromosome 1	45637227	45651443	+	14217
Chromosome 1	45672197	45680434	-	8238
Chromosome 1	45751209	45770984	+	19776
Chromosome 1	45795277	45807507	-	12231
Chromosome 1	45815001	45826669	-	11669
Chromosome 1	45815253	45828778	-	13526
Chromosome 1	45891222	45903595	-	12374
Chromosome 1	45907264	45915001	+	7738
Chromosome 1	45907264	45926205	+	18942
Chromosome 1	45913721	45919724	+	6004
Chromosome 1	45918446	45926205	+	7760
Chromosome 1	45979703	45991427	+	11725
Chromosome 1	46145594	46151545	+	5952
Chromosome 1	46177723	46180217	+	2495
Chromosome 1	46186984	46209072	-	22089
Chromosome 1	46194827	46206862	+	12036
Chromosome 1	46217207	46225005	-	7799
Chromosome 1	46225171	46234069	-	8899
Chromosome 1	46234079	46246341	-	12263
Chromosome 1	46256999	46279658	-	22660
Chromosome 1	46260179	46274323	-	14145
Chromosome 1	46279667	46292747	+	13081
Chromosome 1	46286171	46297954	-	11784
Chromosome 1	46313992	46330338	+	16347
Chromosome 1	46316633	46323820	+	7188
Chromosome 1	46317094	46324869	+	7776
Chromosome 1	46363819	46377292	-	13474
Chromosome 1	46394294	46397011	-	2718
Chromosome 1	46427657	46441723	-	14067
Chromosome 1	46431760	46440019	-	8260
Chromosome 1	46444445	46461156	+	16712
Chromosome 1	46445195	46456353	+	11159
Chromosome 1	46461854	46474022	+	12169
Chromosome 1	46474000	46491830	+	17831
Chromosome 1	46480109	46489337	+	9229
Chromosome 1	46490605	46512363	+	21759
Chromosome 1	46498164	46511125	-	12962
Chromosome 1	46511132	46520419	-	9288
Chromosome 1	46552014	46564147	+	12134
Chromosome 1	46648350	46655706	+	7357
Chromosome 1	46661909	46671194	+	9286
Chromosome 1	46669966	46689898	-	19933
Chromosome 1	46674530	46685312	+	10783
Chromosome 1	46811433	46823709	-	12277
Chromosome 1	46824834	46828183	-	3350
Chromosome 1	46893561	46899256	+	5696
Chromosome 1	46894037	46903215	-	9179
Chromosome 1	46944816	46954694	+	9879
Chromosome 1	46971738	46976693	-	4956
Chromosome 1	47009731	47018004	+	8274
Chromosome 1	47041294	47053224	+	11931
Chromosome 1	47091246	47099513	+	8268
Chromosome 1	47118113	47123865	-	5753
Chromosome 1	47165545	47170748	+	5204
Chromosome 1	47173406	47181065	+	7660
Chromosome 1	47173547	47181062	+	7516
Chromosome 1	47303531	47310938	+	7408
Chromosome 1	47312336	47324788	+	12453
Chromosome 1	47348001	47355504	-	7504
Chromosome 1	47387326	47396421	-	9096
Chromosome 1	47409106	47425406	-	16301
Chromosome 1	47461487	47470853	+	9367
Chromosome 1	47485453	47493473	+	8021
Chromosome 1	47527533	47539068	-	11536
Chromosome 1	47544458	47556055	+	11598
Chromosome 1	47601694	47611985	+	10292
Chromosome 1	47639449	47646652	-	7204
Chromosome 1	47646944	47653907	+	6964
Chromosome 1	47696541	47704165	-	7625
Chromosome 1	47707325	47720054	+	12730
Chromosome 1	47709683	47716887	+	7205
Chromosome 1	47709683	47721024	-	11342
Chromosome 1	47722962	47735253	-	12292
Chromosome 1	47748761	47761178	+	12418
Chromosome 1	47770493	47778690	+	8198
Chromosome 1	47804429	47816564	+	12136
Chromosome 1	47844978	47855226	+	10249
Chromosome 1	47867047	47878319	+	11273
Chromosome 1	47923792	47938164	+	14373
Chromosome 1	47952497	47964875	+	12379
Chromosome 1	47970073	47982432	+	12360
Chromosome 1	48081968	48092632	+	10665
Chromosome 1	48133020	48147195	-	14176
Chromosome 1	48175741	48198036	+	22296
Chromosome 1	48186114	48195333	+	9220
Chromosome 1	48210134	48224365	+	14232
Chromosome 1	48281668	48289828	+	8161
Chromosome 1	48285142	48297852	-	12711
Chromosome 1	48298846	48308667	+	9822
Chromosome 1	48309745	48317285	+	7541
Chromosome 1	48346326	48355517	-	9192
Chromosome 1	48362455	48376583	+	14129
Chromosome 1	48383239	48394485	-	11247
Chromosome 1	48488300	48508347	+	20048
Chromosome 1	48543868	48557530	+	13663
Chromosome 1	48560831	48566101	-	5271
Chromosome 1	48604105	48616095	-	11991
Chromosome 1	48636295	48648763	+	12469
Chromosome 1	48654250	48658599	-	4350
Chromosome 1	48671697	48685915	+	14219
Chromosome 1	48695498	48709705	+	14208
Chromosome 1	48864695	48882605	+	17911
Chromosome 1	48888438	48896128	-	7691
Chromosome 1	48929001	48941292	-	12292
Chromosome 1	48929542	48941706	+	12165
Chromosome 1	48961313	48977320	-	16008
Chromosome 1	48998942	49006984	-	8043
Chromosome 1	49016664	49025283	+	8620
Chromosome 1	49023897	49037928	-	14032
Chromosome 1	49027349	49036508	+	9160
Chromosome 1	49059178	49061766	+	2589
Chromosome 1	49182329	49194726	+	12398
Chromosome 1	49255990	49264228	+	8239
Chromosome 1	49265781	49278824	+	13044
Chromosome 1	49265811	49268345	-	2535
Chromosome 1	49265814	49280948	-	15135
Chromosome 1	49266299	49280937	+	14639
Chromosome 1	49267940	49278743	+	10804
Chromosome 1	49273726	49284231	-	10506
Chromosome 1	49278338	49280937	-	2600
Chromosome 1	49307682	49318714	-	11033
Chromosome 1	49361128	49368397	+	7270
Chromosome 1	49380114	49392228	-	12115
Chromosome 1	49393599	49400147	+	6549
Chromosome 1	49518474	49530978	-	12505
Chromosome 1	49544270	49546652	+	2383
Chromosome 1	49552342	49561749	+	9408
Chromosome 1	49561751	49568894	-	7144
Chromosome 1	49667573	49672151	-	4579
Chromosome 1	49716146	49718800	+	2655
Chromosome 1	49781061	49790011	-	8951
Chromosome 1	49782790	49791865	-	9076
Chromosome 1	49858857	49870904	+	12048
Chromosome 1	49939208	49953417	-	14210
Chromosome 1	49970849	49978883	+	8035
Chromosome 1	50061095	50064844	+	3750
Chromosome 1	50137335	50150293	+	12959
Chromosome 1	50186131	50192472	+	6342
Chromosome 1	50194514	50208811	-	14298
Chromosome 1	50316963	50329249	-	12287
Chromosome 1	50351462	50363808	+	12347
Chromosome 1	50408941	50416466	-	7526
Chromosome 1	50437431	50451088	-	13658
Chromosome 1	50437431	50451150	+	13720
Chromosome 1	50462811	50468142	-	5332
Chromosome 1	50486952	50491760	+	4809
Chromosome 1	50504680	50523337	-	18658
Chromosome 1	50505275	50513203	-	7929
Chromosome 1	50505558	50515560	+	10003
Chromosome 1	50540487	50551079	+	10593
Chromosome 1	50592767	50601307	-	8541
Chromosome 1	50678765	50688650	+	9886
Chromosome 1	50692255	50704612	+	12358
Chromosome 1	50863982	50870392	-	6411
Chromosome 1	50894466	50903655	+	9190
Chromosome 1	50896280	50904277	-	7998
Chromosome 1	50903650	50918738	-	15089
Chromosome 1	50916364	50926232	-	9869
Chromosome 1	51016032	51025956	+	9925
Chromosome 1	51016035	51019091	-	3057
Chromosome 1	51017531	51020030	-	2500
Chromosome 1	51017531	51025956	-	8426
Chromosome 1	51017858	51025956	-	8099
Chromosome 1	51028145	51042034	+	13890
Chromosome 1	51030128	51042402	+	12275
Chromosome 1	51149494	51159925	+	10432
Chromosome 1	51212596	51220842	+	8247
Chromosome 1	51286897	51293546	+	6650
Chromosome 1	51321079	51332823	+	11745
Chromosome 1	51321079	51341768	-	20690
Chromosome 1	51347988	51362275	+	14288
Chromosome 1	51382637	51387266	+	4630
Chromosome 1	51398508	51410372	-	11865
Chromosome 1	51489723	51503232	-	13510
Chromosome 1	51539881	51548703	+	8823
Chromosome 1	51540638	51548700	+	8063
Chromosome 1	51560421	51569613	-	9193
Chromosome 1	51564845	51568564	+	3720
Chromosome 1	51582319	51591708	-	9390
Chromosome 1	51608238	51616291	+	8054
Chromosome 1	51617467	51631731	-	14265
Chromosome 1	51666840	51676131	+	9292
Chromosome 1	51831504	51844674	+	13171
Chromosome 1	51865618	51874410	+	8793
Chromosome 1	51901290	51914292	+	13003
Chromosome 1	51902108	51914682	-	12575
Chromosome 1	51903979	51915632	+	11654
Chromosome 1	51945113	51957424	+	12312
Chromosome 1	51968744	51980693	+	11950
Chromosome 1	51986935	52000785	+	13851
Chromosome 1	51987205	52003098	+	15894
Chromosome 1	51990736	51998946	-	8211
Chromosome 1	52070651	52079996	+	9346
Chromosome 1	52103132	52111417	-	8286
Chromosome 1	52131368	52146639	-	15272
Chromosome 1	52148775	52156960	-	8186
Chromosome 1	52288360	52301336	+	12977
Chromosome 1	52291444	52301893	-	10450
Chromosome 1	52395151	52408165	+	13015
Chromosome 1	52459346	52467416	-	8071
Chromosome 1	52472160	52491110	-	18951
Chromosome 1	52473183	52490335	-	17153
Chromosome 1	52479138	52486997	+	7860
Chromosome 1	52491134	52505349	-	14216
Chromosome 1	52505336	52507218	+	1883
Chromosome 1	52505602	52519478	-	13877
Chromosome 1	52507222	52517855	-	10634
Chromosome 1	52521163	52533473	+	12311
Chromosome 1	52534756	52543274	+	8519
Chromosome 1	52564947	52570584	-	5638
Chromosome 1	52618781	52626831	+	8051
Chromosome 1	52657618	52665910	-	8293
Chromosome 1	52693442	52703114	+	9673
Chromosome 1	52793483	52796966	+	3484
Chromosome 1	52893149	52903230	+	10082
Chromosome 1	52926573	52936179	+	9607
Chromosome 1	52998808	53007768	-	8961
Chromosome 1	53090090	53099476	+	9387
Chromosome 1	53116361	53124352	+	7992
Chromosome 1	53140984	53143558	+	2575
Chromosome 1	53157879	53170384	+	12506
Chromosome 1	53206113	53214129	-	8017
Chromosome 1	53306718	53316966	+	10249
Chromosome 1	53547494	53557588	-	10095
Chromosome 1	53622752	53641110	+	18359
Chromosome 1	53825143	53827120	-	1978
Chromosome 1	53890123	53894636	-	4514
Chromosome 1	53932108	53944517	+	12410
Chromosome 1	53980973	53986540	-	5568
Chromosome 1	53980973	53986612	-	5640
Chromosome 1	53981236	53986612	-	5377
Chromosome 1	53981441	53987031	-	5591
Chromosome 1	54077202	54081519	+	4318
Chromosome 1	54162018	54170836	+	8819
Chromosome 1	54277400	54286929	+	9530
Chromosome 1	54311942	54317622	+	5681
Chromosome 1	54311942	54322821	+	10880
Chromosome 1	54345205	54347659	-	2455
Chromosome 1	54353843	54368093	+	14251
Chromosome 1	54371232	54383307	-	12076
Chromosome 1	54390815	54401031	+	10217
Chromosome 1	54436371	54447250	+	10880
Chromosome 1	54438330	54451784	-	13455
Chromosome 1	54492400	54499180	-	6781
Chromosome 1	54529391	54531360	-	1970
Chromosome 1	54565093	54581452	+	16360
Chromosome 1	54619762	54628193	-	8432
Chromosome 1	54623185	54628193	+	5009
Chromosome 1	54681589	54687734	-	6146
Chromosome 1	54691166	54696190	-	5025
Chromosome 1	54812925	54827222	+	14298
Chromosome 1	54862010	54879809	+	17800
Chromosome 1	54908002	54915880	+	7879
Chromosome 1	55011498	55021542	+	10045
Chromosome 1	55051186	55061112	-	9927
Chromosome 1	55067082	55081362	-	14281
Chromosome 1	55205033	55207625	-	2593
Chromosome 1	55507343	55509196	-	1854
Chromosome 1	55538219	55540694	+	2476
Chromosome 1	55715238	55720116	+	4879
Chromosome 1	55992260	56000891	+	8632
Chromosome 1	56021553	56032582	-	11030
Chromosome 1	56035630	56044409	-	8780
Chromosome 1	56121019	56135305	-	14287
Chromosome 1	56205180	56210404	+	5225
Chromosome 1	56281609	56298474	-	16866
Chromosome 1	56285881	56297775	-	11895
Chromosome 1	56330585	56342647	-	12063
Chromosome 1	56381537	56392447	+	10911
Chromosome 1	56568783	56570318	-	1536
Chromosome 1	56643271	56651500	-	8230
Chromosome 1	56667679	56680870	+	13192
Chromosome 1	56706711	56714517	+	7807
Chromosome 1	56713820	56724539	-	10720
Chromosome 1	56784745	56800729	+	15985
Chromosome 1	56796104	56798706	-	2603
Chromosome 1	56876854	56885198	-	8345
Chromosome 1	57069497	57081508	-	12012
Chromosome 1	57095690	57113389	-	17700
Chromosome 1	57099844	57107747	+	7904
Chromosome 1	57178685	57192925	-	14241
Chromosome 1	57263928	57269169	-	5242
Chromosome 1	57277714	57292392	+	14679
Chromosome 1	57542448	57554853	+	12406
Chromosome 1	57802021	57807559	-	5539
Chromosome 1	57852785	57860796	-	8012
Chromosome 1	57872660	57884560	+	11901
Chromosome 1	58169784	58182755	+	12972
Chromosome 1	58188700	58197864	-	9165
Chromosome 1	58411717	58416983	+	5267
Chromosome 1	58586454	58599405	+	12952
Chromosome 1	58664263	58672383	+	8121
Chromosome 1	58686859	58691865	+	5007
Chromosome 1	58764009	58776951	-	12943
Chromosome 1	58764016	58776951	-	12936
Chromosome 1	58851065	58860029	-	8965
Chromosome 1	58911160	58915958	-	4799
Chromosome 1	58911160	58923808	-	12649
Chromosome 1	58912895	58926561	-	13667
Chromosome 1	58914473	58927964	+	13492
Chromosome 1	58916158	58926553	-	10396
Chromosome 1	58917300	58928948	-	11649
Chromosome 1	58924685	58926502	-	1818
Chromosome 1	59020383	59034269	-	13887
Chromosome 1	59352202	59357716	-	5515
Chromosome 1	59465028	59477901	+	12874
Chromosome 1	59467449	59475216	+	7768
Chromosome 1	59468318	59473497	+	5180
Chromosome 1	59571322	59585529	-	14208
Chromosome 1	59615963	59629408	+	13446
Chromosome 1	59748216	59767366	-	19151
Chromosome 1	59792777	59805183	+	12407
Chromosome 1	59832368	59838078	+	5711
Chromosome 1	60117930	60119476	-	1547
Chromosome 1	60276042	60278644	+	2603
Chromosome 1	60608231	60612982	-	4752
Chromosome 1	60740594	60748655	-	8062
Chromosome 1	60817146	60819712	+	2567
Chromosome 1	60833298	60837269	-	3972
Chromosome 1	60922123	60930091	-	7969
Chromosome 1	61040371	61045516	+	5146
Chromosome 1	61148780	61162229	-	13450
Chromosome 1	61228838	61236219	+	7382
Chromosome 1	61334502	61348792	-	14291
Chromosome 1	61483798	61485797	-	2000
Chromosome 1	61497437	61502358	+	4922
Chromosome 1	61520909	61533344	-	12436
Chromosome 1	61554039	61559780	+	5742
Chromosome 1	61899374	61902284	+	2911
Chromosome 1	62370843	62384817	+	13975
Chromosome 1	62710457	62715778	+	5322
Chromosome 1	62721175	62726780	+	5606
Chromosome 1	62981325	62992930	-	11606
Chromosome 1	63013902	63026457	-	12556
Chromosome 1	63664241	63666808	+	2568
Chromosome 1	63672132	63685819	+	13688
Chromosome 1	63784202	63786421	-	2220
Chromosome 1	64107875	64109828	+	1954
Chromosome 1	64118190	64120856	+	2667
Chromosome 1	64327547	64347091	-	19545
Chromosome 1	64406527	64415973	-	9447
Chromosome 1	64518242	64530245	+	12004
Chromosome 1	64530452	64535632	+	5181
Chromosome 1	64719451	64732643	-	13193
Chromosome 1	64720185	64732643	-	12459
Chromosome 1	64876366	64882303	-	5938
Chromosome 1	64876984	64882834	-	5851
Chromosome 1	65183736	65196070	-	12335
Chromosome 1	65277146	65282328	-	5183
Chromosome 1	65283905	65289295	+	5391
Chromosome 1	65432611	65437914	+	5304
Chromosome 1	65848074	65849649	+	1576
Chromosome 1	65850995	65860262	-	9268
Chromosome 1	65939871	65945507	+	5637
Chromosome 1	65961616	65966871	+	5256
Chromosome 1	66260773	66268942	-	8170
Chromosome 1	67055338	67071960	+	16623
Chromosome 1	67127985	67132996	-	5012
Chromosome 1	67305389	67313987	+	8599
Chromosome 1	67476879	67487835	-	10957
Chromosome 1	67632190	67637501	-	5312
Chromosome 1	67761580	67774765	+	13186
Chromosome 1	68103994	68112349	-	8356
Chromosome 1	68168872	68182968	+	14097
Chromosome 1	68430320	68435211	+	4892
Chromosome 1	68576017	68581337	-	5321
Chromosome 1	68585665	68592327	+	6663
Chromosome 1	68648747	68662986	-	14240
Chromosome 1	68687978	68698920	-	10943
Chromosome 1	68725454	68737111	+	11658
Chromosome 1	68815855	68829287	-	13433
Chromosome 1	68872451	68880703	+	8253
Chromosome 1	68946316	68958417	+	12102
Chromosome 1	68992844	69002184	-	9341
Chromosome 1	69053026	69065135	+	12110
Chromosome 1	69180712	69187608	-	6897
Chromosome 1	69287058	69300316	-	13259
Chromosome 1	69369754	69383081	+	13328
Chromosome 1	69460944	69472591	-	11648
Chromosome 1	69504502	69518740	+	14239
Chromosome 1	69521801	69529623	+	7823
Chromosome 1	69684296	69690091	-	5796
Chromosome 1	69719570	69727782	+	8213
Chromosome 1	69946348	69949471	+	3124
Chromosome 1	70088598	70094077	-	5480
Chromosome 1	70341365	70344029	+	2665
Chromosome 1	70380739	70387674	-	6936
Chromosome 1	70617051	70627555	-	10505
Chromosome 1	70632374	70638930	+	6557
Chromosome 1	70859711	70867817	+	8107
Chromosome 1	70956991	70964984	-	7994
Chromosome 1	71131654	71139961	-	8308
Chromosome 1	71740474	71751544	-	11071
Chromosome 1	71754672	71762615	+	7944
Chromosome 1	71849624	71853025	+	3402
Chromosome 1	72070438	72076482	-	6045
Chromosome 1	72150007	72154776	-	4770
Chromosome 1	72179843	72185295	-	5453
Chromosome 1	72344121	72350871	+	6751
Chromosome 1	72414591	72434512	+	19922
Chromosome 1	72716365	72728413	-	12049
Chromosome 1	72780531	72787280	+	6750
Chromosome 1	72833610	72841934	-	8325
Chromosome 1	72934758	72941697	+	6940
Chromosome 1	72951572	72954554	-	2983
Chromosome 1	73031916	73045456	+	13541
Chromosome 1	73122784	73134790	+	12007
Chromosome 1	73158274	73170276	+	12003
Chromosome 1	73179584	73191974	+	12391
Chromosome 1	73179584	73192903	+	13320
Chromosome 1	73282658	73285415	-	2758
Chromosome 1	73359312	73373184	+	13873
Chromosome 1	73374310	73388472	+	14163
Chromosome 1	73401108	73405248	+	4141
Chromosome 1	73441600	73456568	-	14969
Chromosome 1	73459738	73471893	+	12156
Chromosome 1	73621506	73623475	-	1970
Chromosome 1	73638929	73647144	-	8216
Chromosome 1	73663237	73675686	-	12450
Chromosome 1	73704848	73712888	+	8041
Chromosome 1	73721591	73728282	-	6692
Chromosome 1	73729578	73741614	+	12037
Chromosome 1	73754712	73767065	-	12354
Chromosome 1	73815471	73820430	-	4960
Chromosome 2	21	3413	-	3393
Chromosome 2	21	6631	-	6611
Chromosome 2	21	14801	-	14781
Chromosome 2	21	14801	-	14781
Chromosome 2	72	3972	-	3901
Chromosome 2	72	6631	-	6560
Chromosome 2	126	3297	+	3172
Chromosome 2	126	6334	+	6209
Chromosome 2	126	7682	+	7557
Chromosome 2	1004	6631	-	5628
Chromosome 2	1004	6631	-	5628
Chromosome 2	1004	6631	-	5628
Chromosome 2	1004	6631	-	5628
Chromosome 2	1004	11789	-	10786
Chromosome 2	1004	14783	-	13780
Chromosome 2	1004	14783	-	13780
Chromosome 2	1004	14783	-	13780
Chromosome 2	1004	14783	-	13780
Chromosome 2	1004	14783	+	13780
Chromosome 2	1004	14783	+	13780
Chromosome 2	1004	14783	+	13780
Chromosome 2	1004	14783	-	13780
Chromosome 2	1004	14783	+	13780
Chromosome 2	1004	14783	-	13780
Chromosome 2	1004	14783	-	13780
Chromosome 2	1004	14783	+	13780
Chromosome 2	1004	14783	+	13780
Chromosome 2	1004	14783	-	13780
Chromosome 2	1004	14783	+	13780
Chromosome 2	1004	14783	-	13780
Chromosome 2	6759	14801	-	8043
Chromosome 2	46335	54783	-	8449
Chromosome 2	51346	62448	-	11103
Chromosome 2	52325	54783	-	2459
Chromosome 2	52707	55362	-	2656
Chromosome 2	53285	54783	-	1499
Chromosome 2	54627	56343	-	1717
Chromosome 2	54627	56923	-	2297
Chromosome 2	54627	61908	-	7282
Chromosome 2	54627	62545	-	7919
Chromosome 2	54627	66330	-	11704
Chromosome 2	54627	68818	-	14192
Chromosome 2	55206	62448	-	7243
Chromosome 2	94629	96724	-	2096
Chromosome 2	95209	96724	-	1516
Chromosome 2	96568	98842	-	2275
Chromosome 2	96568	99221	-	2654
Chromosome 2	96568	101699	-	5132
Chromosome 2	171640	178464	+	6825
Chromosome 2	179432	184580	+	5149
Chromosome 2	284339	296749	-	12411
Chromosome 2	336487	346676	-	10190
Chromosome 2	638719	651135	-	12417
Chromosome 2	864127	877323	+	13197
Chromosome 2	907400	919644	-	12245
Chromosome 2	989336	999660	-	10325
Chromosome 2	1084129	1087906	+	3778
Chromosome 2	1140057	1151098	+	11042
Chromosome 2	1186749	1194413	+	7665
Chromosome 2	1305127	1311401	-	6275
Chromosome 2	1622578	1633173	-	10596
Chromosome 2	1622578	1633364	-	10787
Chromosome 2	1626663	1632266	-	5604
Chromosome 2	1634857	1649136	+	14280
Chromosome 2	1651189	1671873	-	20685
Chromosome 2	1722991	1728522	+	5532
Chromosome 2	1970995	1972997	-	2003
Chromosome 2	2033529	2036128	+	2600
Chromosome 2	2136206	2148402	+	12197
Chromosome 2	2311067	2319125	+	8059
Chromosome 2	2325758	2328019	+	2262
Chromosome 2	2336682	2350037	+	13356
Chromosome 2	2358342	2363546	-	5205
Chromosome 2	2464676	2471075	-	6400
Chromosome 2	2503165	2511073	-	7909
Chromosome 2	2549462	2552056	+	2595
Chromosome 2	2742747	2756126	+	13380
Chromosome 2	2970458	2973049	+	2592
Chromosome 2	3125505	3133586	+	8082
Chromosome 2	3239502	3251160	-	11659
Chromosome 2	3315498	3328684	-	13187
Chromosome 2	3453335	3474391	+	21057
Chromosome 2	3462383	3470340	+	7958
Chromosome 2	3547456	3556122	-	8667
Chromosome 2	3547987	3558100	-	10114
Chromosome 2	3573305	3583214	+	9910
Chromosome 2	3583513	3591682	+	8170
Chromosome 2	3675737	3680484	+	4748
Chromosome 2	3882845	3888006	-	5162
Chromosome 2	3920763	3926608	+	5846
Chromosome 2	3974890	3992711	-	17822
Chromosome 2	4195622	4209050	+	13429
Chromosome 2	4480447	4485090	-	4644
Chromosome 2	4542330	4554712	+	12383
Chromosome 2	4555691	4567849	-	12159
Chromosome 2	4567388	4581588	+	14201
Chromosome 2	4581131	4593320	-	12190
Chromosome 2	4630627	4632584	+	1958
Chromosome 2	4807573	4818069	-	10497
Chromosome 2	4808148	4818528	-	10381
Chromosome 2	4865588	4872575	+	6988
Chromosome 2	4869117	4872100	+	2984
Chromosome 2	4871714	4883008	-	11295
Chromosome 2	4872984	4875623	+	2640
Chromosome 2	5169668	5190206	-	20539
Chromosome 2	5181457	5186634	+	5178
Chromosome 2	5191556	5212949	-	21394
Chromosome 2	5204878	5212949	+	8072
Chromosome 2	5345451	5369756	-	24306
Chromosome 2	5349892	5363065	+	13174
Chromosome 2	5439764	5442371	-	2608
Chromosome 2	5458564	5466789	-	8226
Chromosome 2	5586120	5591050	+	4931
Chromosome 2	5586168	5591050	+	4883
Chromosome 2	5691852	5706002	+	14151
Chromosome 2	5705745	5729478	-	23734
Chromosome 2	5737682	5742996	+	5315
Chromosome 2	5794323	5799654	+	5332
Chromosome 2	5825754	5836696	-	10943
Chromosome 2	5965799	5967707	+	1909
Chromosome 2	6067330	6069963	+	2634
Chromosome 2	6179642	6188958	-	9317
Chromosome 2	6288467	6305254	-	16788
Chromosome 2	6350386	6364663	+	14278
Chromosome 2	6351161	6358565	+	7405
Chromosome 2	6388373	6393623	+	5251
Chromosome 2	6440379	6444757	-	4379
Chromosome 2	6456916	6462389	+	5474
Chromosome 2	6513145	6523914	-	10770
Chromosome 2	6524618	6531361	+	6744
Chromosome 2	6700391	6703382	+	2992
Chromosome 2	6726642	6728011	-	1370
Chromosome 2	6726642	6744821	-	18180
Chromosome 2	6726642	6744849	-	18208
Chromosome 2	6726792	6742373	-	15582
Chromosome 2	6819829	6824073	-	4245
Chromosome 2	6832396	6837993	+	5598
Chromosome 2	6906617	6917609	-	10993
Chromosome 2	6947885	6954687	-	6803
Chromosome 2	7019606	7024773	+	5168
Chromosome 2	7180294	7185302	+	5009
Chromosome 2	7195645	7217034	+	21390
Chromosome 2	7264568	7269829	+	5262
Chromosome 2	7366930	7369638	+	2709
Chromosome 2	7795150	7800859	+	5710
Chromosome 2	7809749	7822094	+	12346
Chromosome 2	7875210	7878298	+	3089
Chromosome 2	7875210	7879216	-	4007
Chromosome 2	7877383	7890798	+	13416
Chromosome 2	7878730	7890798	+	12069
Chromosome 2	7945838	7953983	-	8146
Chromosome 2	8206547	8227812	+	21266
Chromosome 2	8214061	8226018	+	11958
Chromosome 2	8342250	8350347	+	8098
Chromosome 2	8467659	8474115	-	6457
Chromosome 2	8564332	8575858	+	11527
Chromosome 2	8611979	8617156	+	5178
Chromosome 2	8619163	8624222	-	5060
Chromosome 2	8658388	8668818	+	10431
Chromosome 2	8712303	8722538	-	10236
Chromosome 2	8780201	8795205	-	15005
Chromosome 2	8785987	8788681	+	2695
Chromosome 2	8820274	8838981	-	18708
Chromosome 2	8821267	8840280	+	19014
Chromosome 2	8885088	8897116	+	12029
Chromosome 2	8912823	8925228	-	12406
Chromosome 2	9010351	9021974	+	11624
Chromosome 2	9138988	9141263	-	2276
Chromosome 2	9146043	9153384	+	7342
Chromosome 2	9253790	9268452	-	14663
Chromosome 2	9257971	9265897	+	7927
Chromosome 2	9268955	9282699	+	13745
Chromosome 2	9351325	9364841	-	13517
Chromosome 2	9438228	9443671	-	5444
Chromosome 2	9456453	9461647	+	5195
Chromosome 2	9500723	9508331	-	7609
Chromosome 2	9505989	9508820	-	2832
Chromosome 2	9725390	9733374	-	7985
Chromosome 2	9766021	9782499	+	16479
Chromosome 2	9766889	9783519	-	16631
Chromosome 2	9772422	9780675	-	8254
Chromosome 2	9788845	9793766	+	4922
Chromosome 2	9910761	9913524	+	2764
Chromosome 2	9987027	10001266	-	14240
Chromosome 2	9992894	9997934	-	5041
Chromosome 2	10039628	10044230	+	4603
Chromosome 2	10078069	10089717	-	11649
Chromosome 2	10128711	10139027	-	10317
Chromosome 2	10174751	10188649	-	13899
Chromosome 2	10254084	10266118	-	12035
Chromosome 2	10324784	10329863	-	5080
Chromosome 2	10360684	10372907	-	12224
Chromosome 2	10382461	10402321	-	19861
Chromosome 2	10420502	10424844	+	4343
Chromosome 2	10462409	10474146	+	11738
Chromosome 2	10482060	10501338	-	19279
Chromosome 2	10501377	10515210	-	13834
Chromosome 2	10502508	10511550	+	9043
Chromosome 2	10542190	10549851	+	7662
Chromosome 2	10605554	10617694	-	12141
Chromosome 2	10627797	10638501	+	10705
Chromosome 2	10667980	10680002	-	12023
Chromosome 2	10689529	10691192	+	1664
Chromosome 2	10735483	10743543	-	8061
Chromosome 2	10745194	10747866	-	2673
Chromosome 2	10765874	10780478	+	14605
Chromosome 2	10768245	10777653	+	9409
Chromosome 2	10828823	10842066	+	13244
Chromosome 2	10830662	10838669	-	8008
Chromosome 2	10835433	10838262	-	2830
Chromosome 2	10871882	10877036	+	5155
Chromosome 2	10950008	10964595	-	14588
Chromosome 2	11020946	11027139	-	6194
Chromosome 2	11020946	11027666	-	6721
Chromosome 2	11171149	11176641	-	5493
Chromosome 2	11273727	11283504	-	9778
Chromosome 2	11291727	11303882	-	12156
Chromosome 2	11313725	11325788	+	12064
Chromosome 2	11352239	11364600	-	12362
Chromosome 2	11424409	11429933	-	5525
Chromosome 2	11487443	11499020	+	11578
Chromosome 2	11519736	11533052	-	13317
Chromosome 2	11520698	11533527	-	12830
Chromosome 2	11521383	11534198	+	12816
Chromosome 2	11537453	11550973	-	13521
Chromosome 2	11537453	11555298	-	17846
Chromosome 2	11540555	11553901	+	13347
Chromosome 2	11542489	11563541	+	21053
Chromosome 2	11551125	11558275	-	7151
Chromosome 2	11553493	11570460	+	16968
Chromosome 2	11557858	11570460	+	12603
Chromosome 2	11564486	11581874	+	17389
Chromosome 2	11570492	11572000	-	1509
Chromosome 2	11570492	11572680	-	2189
Chromosome 2	11628916	11636938	-	8023
Chromosome 2	11636474	11649221	+	12748
Chromosome 2	11648015	11655783	-	7769
Chromosome 2	11671147	11678926	-	7780
Chromosome 2	11683004	11702962	-	19959
Chromosome 2	11686509	11695785	-	9277
Chromosome 2	11720388	11739352	-	18965
Chromosome 2	11720793	11740203	-	19411
Chromosome 2	11732094	11742164	+	10071
Chromosome 2	11732377	11753943	-	21567
Chromosome 2	11741768	11745609	-	3842
Chromosome 2	11743922	11755238	-	11317
Chromosome 2	11745547	11753943	-	8397
Chromosome 2	11780741	11783348	-	2608
Chromosome 2	11798247	11810116	-	11870
Chromosome 2	11839576	11853103	-	13528
Chromosome 2	11889871	11903384	+	13514
Chromosome 2	11921660	11928055	-	6396
Chromosome 2	11921660	11929458	-	7799
Chromosome 2	11925209	11934071	+	8863
Chromosome 2	11944470	11957317	-	12848
Chromosome 2	11965327	11970524	-	5198
Chromosome 2	12040603	12049751	-	9149
Chromosome 2	12095304	12100241	+	4938
Chromosome 2	12118769	12123640	-	4872
Chromosome 2	12197122	12210696	+	13575
Chromosome 2	12240899	12253431	-	12533
Chromosome 2	12271937	12282305	+	10369
Chromosome 2	12305920	12312691	+	6772
Chromosome 2	12316120	12325460	-	9341
Chromosome 2	12448720	12461152	-	12433
Chromosome 2	12474591	12483259	-	8669
Chromosome 2	12548548	12559078	+	10531
Chromosome 2	12581110	12588864	-	7755
Chromosome 2	12598725	12612110	-	13386
Chromosome 2	12612198	12619161	+	6964
Chromosome 2	12679304	12687428	-	8125
Chromosome 2	12756198	12773068	+	16871
Chromosome 2	12757579	12775039	-	17461
Chromosome 2	12759248	12766688	-	7441
Chromosome 2	12781121	12785941	+	4821
Chromosome 2	12819628	12828133	-	8506
Chromosome 2	12831250	12843250	-	12001
Chromosome 2	12870940	12891691	+	20752
Chromosome 2	12876126	12888625	-	12500
Chromosome 2	12916185	12922123	-	5939
Chromosome 2	12916185	12922126	-	5942
Chromosome 2	12916560	12922123	-	5564
Chromosome 2	12922137	12936333	-	14197
Chromosome 2	12926303	12935547	+	9245
Chromosome 2	12955284	12960584	+	5301
Chromosome 2	12969450	12981360	+	11911
Chromosome 2	13085516	13088922	+	3407
Chromosome 2	13100647	13108469	+	7823
Chromosome 2	13136578	13142710	+	6133
Chromosome 2	13136578	13144781	+	8204
Chromosome 2	13136971	13153500	-	16530
Chromosome 2	13142318	13144848	+	2531
Chromosome 2	13209834	13219360	-	9527
Chromosome 2	13265020	13277370	-	12351
Chromosome 2	13297267	13306473	+	9207
Chromosome 2	13367477	13381194	+	13718
Chromosome 2	13413308	13422080	-	8773
Chromosome 2	13462673	13476145	+	13473
Chromosome 2	13465919	13487334	+	21416
Chromosome 2	13476168	13486354	-	10187
Chromosome 2	13606386	13611254	-	4869
Chromosome 2	13613062	13614986	+	1925
Chromosome 2	13632722	13654585	+	21864
Chromosome 2	13670772	13677514	+	6743
Chromosome 2	13766205	13774341	+	8137
Chromosome 2	13819572	13824501	-	4930
Chromosome 2	13840382	13851955	-	11574
Chromosome 2	14017379	14022604	-	5226
Chromosome 2	14038136	14055232	+	17097
Chromosome 2	14050466	14053694	+	3229
Chromosome 2	14064107	14069812	-	5706
Chromosome 2	14103792	14116171	-	12380
Chromosome 2	14147819	14163770	+	15952
Chromosome 2	14207892	14212871	+	4980
Chromosome 2	14332891	14334663	+	1773
Chromosome 2	14338721	14347624	+	8904
Chromosome 2	14354544	14373918	-	19375
Chromosome 2	14404172	14416311	+	12140
Chromosome 2	14444896	14452755	+	7860
Chromosome 2	14462349	14474624	-	12276
Chromosome 2	14619728	14630552	+	10825
Chromosome 2	14631524	14640980	+	9457
Chromosome 2	14642063	14647161	+	5099
Chromosome 2	14660869	14673268	+	12400
Chromosome 2	14687829	14693406	-	5578
Chromosome 2	14698399	14703644	-	5246
Chromosome 2	14722184	14727520	-	5337
Chromosome 2	14758258	14772972	-	14715
Chromosome 2	14891410	14897761	+	6352
Chromosome 2	14906177	14919736	+	13560
Chromosome 2	14925146	14937391	+	12246
Chromosome 2	14977338	14994981	-	17644
Chromosome 2	14980845	14990116	-	9272
Chromosome 2	15045753	15054767	-	9015
Chromosome 2	15066038	15078426	-	12389
Chromosome 2	15117593	15130002	-	12410
Chromosome 2	15202360	15209991	+	7632
Chromosome 2	15231696	15244121	+	12426
Chromosome 2	15283687	15291991	+	8305
Chromosome 2	15299316	15306929	+	7614
Chromosome 2	15309068	15317152	+	8085
Chromosome 2	15348668	15367815	+	19148
Chromosome 2	15380212	15389419	+	9208
Chromosome 2	15408495	15429730	-	21236
Chromosome 2	15412421	15427936	+	15516
Chromosome 2	15416457	15423539	-	7083
Chromosome 2	15434782	15445564	-	10783
Chromosome 2	15534334	15546756	+	12423
Chromosome 2	15550547	15558770	-	8224
Chromosome 2	15559106	15568982	-	9877
Chromosome 2	15581493	15588831	+	7339
Chromosome 2	15589409	15597306	+	7898
Chromosome 2	15621259	15633608	-	12350
Chromosome 2	15656766	15672613	-	15848
Chromosome 2	15658074	15666136	-	8063
Chromosome 2	15720665	15729960	+	9296
Chromosome 2	15744946	15749491	+	4546
Chromosome 2	15751983	15759513	+	7531
Chromosome 2	15753501	15756029	+	2529
Chromosome 2	15786446	15794704	+	8259
Chromosome 2	15816522	15828820	+	12299
Chromosome 2	15855866	15868219	+	12354
Chromosome 2	15874416	15882697	-	8282
Chromosome 2	15889947	15897466	+	7520
Chromosome 2	15907206	15916966	-	9761
Chromosome 2	15922750	15930307	-	7558
Chromosome 2	15933167	15945447	-	12281
Chromosome 2	15959330	15961983	+	2654
Chromosome 2	15981127	15993255	-	12129
Chromosome 2	16068892	16081341	+	12450
Chromosome 2	16106460	16127881	-	21422
Chromosome 2	16174521	16187836	-	13316
Chromosome 2	16174535	16185108	-	10574
Chromosome 2	16184448	16187821	-	3374
Chromosome 2	16202106	16206620	+	4515
Chromosome 2	16241100	16248385	-	7286
Chromosome 2	16264592	16270827	-	6236
Chromosome 2	16265443	16272360	-	6918
Chromosome 2	16288675	16297969	+	9295
Chromosome 2	16341723	16346745	+	5023
Chromosome 2	16369291	16381709	+	12419
Chromosome 2	16372856	16375212	-	2357
Chromosome 2	16421756	16429543	+	7788
Chromosome 2	16422027	16429209	+	7183
Chromosome 2	16458241	16463946	+	5706
Chromosome 2	16488415	16491154	-	2740
Chromosome 2	16491128	16505414	-	14287
Chromosome 2	16516080	16523716	+	7637
Chromosome 2	16572335	16584705	-	12371
Chromosome 2	16612275	16629665	-	17391
Chromosome 2	16612284	16621538	-	9255
Chromosome 2	16674993	16682110	+	7118
Chromosome 2	16675757	16683069	+	7313
Chromosome 2	16732233	16739925	-	7693
Chromosome 2	16740859	16749905	-	9047
Chromosome 2	16749916	16764874	+	14959
Chromosome 2	16776497	16790744	+	14248
Chromosome 2	16791193	16802160	+	10968
Chromosome 2	16791743	16803150	+	11408
Chromosome 2	16817146	16838321	-	21176
Chromosome 2	16821457	16834980	-	13524
Chromosome 2	16836670	16859275	+	22606
Chromosome 2	16852991	16855594	-	2604
Chromosome 2	16857630	16864551	+	6922
Chromosome 2	16886791	16894701	-	7911
Chromosome 2	16920492	16934542	+	14051
Chromosome 2	16923055	16925629	+	2575
Chromosome 2	16998058	17006274	+	8217
Chromosome 2	17007094	17014689	-	7596
Chromosome 2	17020086	17029418	-	9333
Chromosome 2	17060589	17081324	-	20736
Chromosome 2	17061978	17069922	-	7945
Chromosome 2	17112600	17117945	-	5346
Chromosome 2	17135374	17146743	+	11370
Chromosome 2	17147847	17159453	+	11607
Chromosome 2	17165773	17178135	+	12363
Chromosome 2	17220624	17241640	+	21017
Chromosome 2	17221374	17235991	-	14618
Chromosome 2	17283586	17290426	+	6841
Chromosome 2	17301716	17309972	+	8257
Chromosome 2	17309988	17317263	-	7276
Chromosome 2	17367058	17372669	+	5612
Chromosome 2	17423932	17435045	+	11114
Chromosome 2	17453334	17465687	-	12354
Chromosome 2	17473927	17480588	+	6662
Chromosome 2	17477285	17490005	+	12721
Chromosome 2	17502220	17509937	-	7718
Chromosome 2	17518060	17534534	+	16475
[truncated: 21,917 more rows]
