# Supplementary material for: Genome-Wide Survey and Comparative Analysis of LTR Retrotransposons and Their Captured Genes in Rice and Sorghum
Source: PLoS One. 2013 Jul 29;8(7):e71118. doi: 10.1371/journal.pone.0071118 (PMC3726574; doi:10.1371/journal.pone.0071118)
Supplement: Table S3 — LTR-retrotransposon captured genes in rice. (XLS) [file pone.0071118.s003.xls]

## Sheet: LTR-captured rice genes
Table S3. LTR-retrotransposon captured genes in rice
Gene Locus name	From	To	Strand	Putative Function
LOC_Os01g05210	2448716	2449048	+	hypothetical protein
LOC_Os01g05220	2452591	2453586	+	expressed protein
LOC_Os01g06940	3288323	3288890	-	POEI33 - Pollen Ole e I allergen and extensin family protein precursor, expressed
LOC_Os01g06950	3289733	3290197	+	expressed protein
LOC_Os01g06960	3290761	3291611	-	POEI34 - Pollen Ole e I allergen and extensin family protein precursor, putative, expressed
LOC_Os01g09810	5073416	5074930	-	uncharacterized UPF0114 domain containing protein, expressed
LOC_Os01g10290	5413599	5416935	-	autophagy-related protein 3, putative, expressed
LOC_Os01g10300	5417184	5418745	+	expressed protein
LOC_Os01g10530	5593480	5596237	-	expressed protein
LOC_Os01g15080	8457959	8458710	+	hypothetical protein
LOC_Os01g15240	8532212	8532919	-	expressed protein
LOC_Os01g18530	10431473	10432723	-	expressed protein
LOC_Os01g18960	10715756	10716480	+	hypothetical protein
LOC_Os01g20710	11523256	11524033	-	expressed protein
LOC_Os01g20900	11677483	11681889	+	OsWAK4 - OsWAK receptor-like cytoplasmic kinase OsWAK-RLCK, expressed
LOC_Os01g23480	13186830	13187297	-	expressed protein
LOC_Os01g23940	13467990	13469759	+	expressed protein
LOC_Os01g25940	14713472	14713951	-	expressed protein
LOC_Os01g27834	15540190	15540537	+	hypothetical protein
LOC_Os01g27970	15637664	15637966	+	hypothetical protein
LOC_Os01g27980	15640318	15640638	-	hypothetical protein
LOC_Os01g28670	16041548	16042229	+	hypothetical protein
LOC_Os01g29550	16562769	16563047	+	expressed protein
LOC_Os01g31800	17420432	17421291	+	Core histone H2A/H2B/H3/H4 domain containing protein, putative, expressed
LOC_Os01g32950	18081023	18081292	-	hypothetical protein
LOC_Os01g34980	19359675	19360412	-	expressed protein
LOC_Os01g34990	19364101	19364845	+	expressed protein
LOC_Os01g35149	19442315	19442527	+	hypothetical protein
LOC_Os01g35880	19864707	19865978	+	expressed protein
LOC_Os01g37910	21231326	21234929	+	vacuolar-processing enzyme precursor, putative, expressed
LOC_Os01g39230	22067798	22068241	-	expressed protein
LOC_Os01g42024	23829862	23830602	+	expressed protein
LOC_Os01g48820	28012393	28014006	+	expressed protein
LOC_Os01g48830	28017874	28021413	-	expressed protein
LOC_Os01g49600	28522160	28523748	+	expressed protein
LOC_Os01g50020	28735749	28738223	-	expressed protein
LOC_Os01g51460	29583876	29584603	+	expressed protein
LOC_Os01g51470	29585902	29586405	-	expressed protein
LOC_Os01g51480	29587120	29587624	+	expressed protein
LOC_Os01g52330	30075624	30077126	+	NB-ARC domain containing protein, expressed
LOC_Os01g52370	30086337	30088938	-	expressed protein
LOC_Os01g53380	30671532	30671993	+	anthocyanidin 5,3-O-glucosyltransferase, putative, expressed
LOC_Os01g54750	31502527	31502973	+	expressed protein
LOC_Os01g56900	32860932	32862647	+	expressed protein
LOC_Os01g57324	33135833	33136615	+	expressed protein
LOC_Os01g58310	33699222	33699467	+	expressed protein
LOC_Os01g58320	33703402	33703860	+	expressed protein
LOC_Os01g58330	33704961	33706129	-	expressed protein
LOC_Os01g66730	38755086	38759504	-	exosome complex exonuclease RRP40, putative, expressed
LOC_Os01g74630	43220222	43221254	-	expressed protein
LOC_Os02g01770	427311	428489	-	expressed protein
LOC_Os02g01780	430227	430724	+	expressed protein
LOC_Os02g01790	432969	436157	-	expressed protein
LOC_Os02g04740	2160020	2161123	+	molybdenum cofactor synthesis protein 2 large subunit, putative, expressed
LOC_Os02g06940	3517163	3519874	-	expressed protein
LOC_Os02g06950	3522909	3529543	-	no apical meristem protein, putative, expressed
LOC_Os02g09710	4985043	4985863	+	expressed protein
LOC_Os02g11840	6131749	6138158	-	coatomer subunit beta-2, putative, expressed
LOC_Os02g14650	8081870	8082580	+	hypothetical protein
LOC_Os02g14740	8151392	8151967	-	expressed protein
LOC_Os02g14750	8157599	8158716	-	hypothetical protein
LOC_Os02g15210	8481008	8481773	+	hypothetical protein
LOC_Os02g15690	8834023	8837535	+	polygalacturonase, putative, expressed
LOC_Os02g15700	8842927	8844249	-	expressed protein
LOC_Os02g17930	10382367	10384765	-	expressed protein
LOC_Os02g19350	11305201	11308944	+	conserved hypothetical protein
LOC_Os02g19360	11309098	11310570	+	conserved hypothetical protein
LOC_Os02g19660	11497839	11498860	-	hypothetical protein
LOC_Os02g20180	11888407	11889135	-	hypothetical protein
LOC_Os02g21320	12652067	12654531	-	expressed protein
LOC_Os02g22800	13582303	13588855	-	expressed protein
LOC_Os02g22820	13606029	13607508	-	expressed protein
LOC_Os02g24540	14220065	14220492	-	expressed protein
LOC_Os02g25610	14969483	14970266	-	expressed protein
LOC_Os02g26680	15668203	15668535	-	hypothetical protein
LOC_Os02g27290	16074019	16074620	+	expressed protein
LOC_Os02g27350	16111613	16114330	+	expressed protein
LOC_Os02g27900	16514641	16515628	+	expressed protein
LOC_Os02g27910	16517589	16518188	+	expressed protein
LOC_Os02g28210	16699311	16699598	+	expressed protein
LOC_Os02g28220	16702131	16703949	+	transferase family protein, putative, expressed
LOC_Os02g28230	16706938	16707243	+	expressed protein
LOC_Os02g29170	17293924	17295905	+	expressed protein
LOC_Os02g29180	17300829	17301347	+	expressed protein
LOC_Os02g32720	19433610	19434434	+	hypothetical protein
LOC_Os02g34620	20758253	20758989	+	hypothetical protein
LOC_Os02g35347	21295467	21296411	-	RING-H2 finger protein ATL3F, putative
LOC_Os02g35365	21268388	21269332	-	RING-H2 finger protein ATL3F, putative
LOC_Os02g38490	23272547	23273306	+	expressed protein
LOC_Os02g38499	23286099	23287232	-	F-box domain containing protein
LOC_Os02g38508	23287726	23288742	+	expressed protein
LOC_Os02g38574	23324961	23326159	+	EMB2423, putative, expressed
LOC_Os02g38580	23326336	23331896	+	protein phosphatase 2C, putative, expressed
LOC_Os02g38589	23332434	23333734	-	OsFBX55 - F-box domain containing protein, expressed
LOC_Os02g38598	23334194	23335341	+	expressed protein
LOC_Os02g45030	27289344	27289931	+	latency associated nuclear antigen, putative, expressed
LOC_Os02g47700	29166965	29169053	-	hypothetical protein
LOC_Os02g47710	29169248	29169486	-	hypothetical protein
LOC_Os02g50400	30781924	30782154	+	expressed protein
LOC_Os02g50404	30784651	30785350	+	expressed protein
LOC_Os02g50410	30785650	30788012	+	expressed protein
LOC_Os02g50420	30788831	30789109	+	expressed protein
LOC_Os02g54850	33590618	33592419	+	hypothetical protein
LOC_Os02g55649	34081775	34082484	+	CXXXC8 - Cysteine-rich protein with paired CXXXC motifs precursor, putative, expressed
LOC_Os02g55658	34081817	34082200	+	expressed protein
LOC_Os02g57950	35487563	35488052	-	hypothetical protein
LOC_Os02g57960	35498222	35501036	-	Leucine Rich Repeat family protein, expressed
LOC_Os03g01330	235794	236750	-	sodium/potassium/calcium exchanger 1, putative, expressed
LOC_Os03g04820	2291432	2292223	+	expressed protein
LOC_Os03g05860	2942767	2943245	+	expressed protein
LOC_Os03g05870	2947350	2948285	-	Fe-S metabolism associated domain containing protein, expressed
LOC_Os03g08030	4104905	4105804	-	expressed protein
LOC_Os03g08040	4107715	4109897	-	expressed protein
LOC_Os03g08660	4464190	4465095	+	serine acetyltransferase protein, putative, expressed
LOC_Os03g08670	4467629	4468587	+	expressed protein
LOC_Os03g16490	9089779	9092442	-	hypothetical protein
LOC_Os03g16709	9259812	9260747	+	expressed protein
LOC_Os03g20270	11459888	11461047	+	aspartic proteinase nepenthesin-1 precursor, putative, expressed
LOC_Os03g21580	12324379	12325683	-	expressed protein
LOC_Os03g21590	12327635	12330577	-	expressed protein
LOC_Os03g21600	12334484	12337467	-	expressed protein
LOC_Os03g21610	12338304	12339805	-	expressed protein
LOC_Os03g29370	16723110	16723877	-	hypothetical protein
LOC_Os03g29710	16932496	16935382	-	hypothetical protein
LOC_Os03g32670	18711995	18712291	+	expressed protein
LOC_Os03g32830	18783634	18784280	-	hypothetical protein
LOC_Os03g32980	18855940	18856461	+	expressed protein
LOC_Os03g34120	19440465	19441093	+	hypothetical protein
LOC_Os03g35810	19846531	19847267	-	hypothetical protein
LOC_Os03g38780	21533668	21535269	-	hypothetical protein
LOC_Os03g39090	21724426	21725595	-	expressed protein
LOC_Os03g39100	21726158	21727660	+	no apical meristem protein, expressed
LOC_Os03g39660	22056764	22058465	+	expressed protein
LOC_Os03g40490	22512261	22512545	-	expressed protein
LOC_Os03g41110	22850839	22852132	-	ZOS3-14 - C2H2 zinc finger protein, expressed
LOC_Os03g41690	23165458	23165841	+	expressed protein
LOC_Os03g43920	24643266	24644605	+	hypothetical protein
LOC_Os03g44850	25304265	25304699	-	expressed protein
LOC_Os03g44860	25310710	25311081	+	expressed protein
LOC_Os03g44870	25313319	25314360	-	expressed protein
LOC_Os03g44880	25315697	25317399	+	Cupin domain containing protein, expressed
LOC_Os03g44990	25401304	25402596	-	hypothetical protein
LOC_Os03g45150	25494377	25495560	-	LTPL93 - Protease inhibitor/seed storage/LTP family protein precursor, expressed
LOC_Os03g45160	25498826	25499293	-	hypothetical protein
LOC_Os03g46550	26337727	26341982	+	RGH1A, putative, expressed
LOC_Os03g47169	26693979	26695287	-	Peptidase family C50, putative, expressed
LOC_Os03g47178	26695661	26696048	+	hypothetical protein
LOC_Os03g47629	26971806	26972030	+	expressed protein
LOC_Os03g55230	31436331	31437955	+	cytochrome P450, putative, expressed
LOC_Os03g57360	32718050	32718862	-	expressed protein
LOC_Os03g57390	32731418	32731699	+	hypothetical protein
LOC_Os03g59830	34069115	34069549	+	expressed protein
LOC_Os03g59840	34070422	34073687	-	expressed protein
LOC_Os03g59850	34074396	34075996	+	expressed protein
LOC_Os03g59860	34077262	34079199	-	expressed protein
LOC_Os03g59940	34108078	34108587	+	expressed protein
LOC_Os03g59950	34113434	34113774	+	receptor-like kinase, putative, expressed
LOC_Os03g59970	34116751	34119034	-	hypothetical protein
LOC_Os03g59990	34123735	34124265	-	glucosyl transferase, putative, expressed
LOC_Os03g60449	34371706	34372748	+	hypothetical protein
LOC_Os03g61330	34817270	34820371	-	fumarylacetoacetase, putative, expressed
LOC_Os03g61340	34820685	34823529	-	hydrolase, alpha/beta fold family domain containing protein, expressed
LOC_Os03g62330	35309856	35310752	-	expressed protein
LOC_Os03g62530	35407552	35408582	+	expressed protein
LOC_Os03g62539	35410423	35412622	+	expressed protein
LOC_Os03g63150	35693286	35699010	-	powdery mildew resistance protein PM3b, putative, expressed
LOC_Os03g63160	35702935	35704064	+	expressed protein
LOC_Os03g63190	35709427	35710309	+	expressed protein
LOC_Os03g63200	35710304	35715776	-	powdery mildew resistance protein PM3b, putative, expressed
LOC_Os03g63210	35718659	35719808	+	expressed protein
LOC_Os04g01020	18165	18437	+	hypothetical protein
LOC_Os04g05750	2942476	2942796	-	expressed protein
LOC_Os04g05910	3056884	3057108	-	expressed protein
LOC_Os04g07600	4039853	4042102	+	AGAP002737-PA, putative, expressed
LOC_Os04g08749	4749120	4752352	+	expressed protein
LOC_Os04g08812	4846560	4847278	-	expressed protein
LOC_Os04g09820	5274291	5274500	-	hypothetical protein
LOC_Os04g10480	5700117	5700785	+	hypothetical protein
LOC_Os04g10490	5704887	5705159	+	hypothetical protein
LOC_Os04g10500	5706028	5707397	-	expressed protein
LOC_Os04g11640	6378760	6382313	+	methyl-CpG binding domain containing protein, expressed
LOC_Os04g11900	6524931	6526358	-	expressed protein
LOC_Os04g12790	7075067	7075513	+	expressed protein
LOC_Os04g12960	7153701	7156100	-	UDP-glucoronosyl/UDP-glucosyl transferase, putative, expressed
LOC_Os04g13640	7620318	7621389	-	protein kinase domain containing protein, expressed
LOC_Os04g15740	8555454	8555965	-	DEFL50 - Defensin and Defensin-like DEFL family, expressed
LOC_Os04g15760	8558090	8565851	-	DEFL51 - Defensin and Defensin-like DEFL family, expressed
LOC_Os04g18100	10002332	10002649	+	expressed protein
LOC_Os04g19160	10644754	10645623	+	hypothetical protein
LOC_Os04g20610	11534201	11536467	-	zinc knuckle domain containing protein, expressed
LOC_Os04g21330	12040040	12043213	-	hypothetical protein
LOC_Os04g22800	12916464	12918958	+	expressed protein
LOC_Os04g23100	13130085	13131916	-	expressed protein
LOC_Os04g25499	14791977	14792279	-	hypothetical protein
LOC_Os04g25510	14795251	14795451	+	hypothetical protein
LOC_Os04g26220	15284291	15284915	+	pollen allergen, putative, expressed
LOC_Os04g26820	15691370	15692303	+	hypothetical protein
LOC_Os04g29490	17529371	17529808	+	expressed protein
LOC_Os04g29860	17799275	17799721	-	expressed protein
LOC_Os04g30140	17980503	17980975	+	expressed protein
LOC_Os04g30660	18318639	18322459	+	NBS type disease resistance protein, putative, expressed
LOC_Os04g30670	18327589	18329176	+	expressed protein
LOC_Os04g34890	21184450	21186096	-	expressed protein
LOC_Os04g35710	21762940	21763692	+	hypothetical protein
LOC_Os04g35860	21853482	21856316	+	T-complex protein 11, putative, expressed
LOC_Os04g40690	24151052	24153077	+	hypothetical protein
LOC_Os04g48570	28948801	28949337	+	conserved hypothetical protein
LOC_Os04g51240	30361878	30363658	-	EF hand family protein, putative, expressed
LOC_Os04g51260	30371799	30374306	+	expressed protein
LOC_Os04g51270	30374681	30377085	-	vacuolar ATPase G subunit, putative, expressed
LOC_Os04g51280	30377262	30379530	+	DAG protein, chloroplast precursor, putative, expressed
LOC_Os04g53830	32078551	32081906	+	3-beta hydroxysteroid dehydrogenase/isomerase family protein, putative, expressed
LOC_Os04g53840	32083392	32083871	-	expressed protein
LOC_Os04g54030	32205519	32205803	+	hypothetical protein
LOC_Os04g54040	32206661	32207610	-	expressed protein
LOC_Os04g54300	32333335	32333993	-	wound induced protein, putative, expressed
LOC_Os04g55780	33206415	33207663	+	expressed protein
LOC_Os04g55899	33287157	33287369	-	hypothetical protein
LOC_Os04g55920	33306524	33310232	+	zinc-finger protein, putative, expressed
LOC_Os04g55930	33311013	33313051	-	expressed protein
LOC_Os04g55940	33315199	33319375	+	sodium/calcium exchanger protein, putative, expressed
LOC_Os04g56000	33351839	33352460	-	AGAP001055-PA, putative, expressed
LOC_Os04g56010	33360619	33360948	-	glycine-rich cell wall structural protein 1 precursor, putative, expressed
LOC_Os05g03700	1617114	1618984	-	hypothetical protein
LOC_Os05g04270	1943518	1943781	-	expressed protein
LOC_Os05g04310	1957357	1957674	+	expressed protein
LOC_Os05g06220	3128940	3129189	+	hypothetical protein
LOC_Os05g09310	5203057	5203356	-	expressed protein
LOC_Os05g09510	5351970	5353052	-	hypothetical protein
LOC_Os05g12410	7136965	7137684	-	BURP domain containing protein, expressed
LOC_Os05g12730	7305810	7307839	-	expressed protein
LOC_Os05g13430	7450729	7452022	+	expressed protein
LOC_Os05g13690	7586380	7586769	-	expressed protein
LOC_Os05g13804	7660264	7661905	+	expressed protein
LOC_Os05g13830	7685631	7686392	-	TsetseEP precursor, putative, expressed
LOC_Os05g13840	7689636	7690371	-	expressed protein
LOC_Os05g13850	7692541	7693302	-	TsetseEP precursor, putative, expressed
LOC_Os05g16090	9094130	9094715	+	hypothetical protein
LOC_Os05g16490	9357431	9359311	-	expressed protein
LOC_Os05g16540	9388192	9389747	-	expressed protein
LOC_Os05g18150	10430007	10430495	+	expressed protein
LOC_Os05g19150	11114500	11116333	-	hydrolase, alpha/beta fold family domain containing protein, expressed
LOC_Os05g20660	12116207	12117644	-	hypothetical protein
LOC_Os05g23340	13320444	13323442	-	expressed protein
LOC_Os05g23520	13470982	13471521	+	hypothetical protein
LOC_Os05g24390	14098103	14098988	-	hypothetical protein
LOC_Os05g26150	15218360	15218892	+	hypothetical protein
LOC_Os05g26350	15330469	15331142	+	PROLM4 - Prolamin precursor, expressed
LOC_Os05g26359	15270266	15278222	+	PROLM6 - Prolamin precursor, putative, expressed
LOC_Os05g26368	15333031	15333661	+	prolamin precursor, putative, expressed
LOC_Os05g26377	15338152	15338822	+	PROLM9 - Prolamin precursor, expressed
LOC_Os05g26386	15338155	15338778	+	prolamin precursor, putative, expressed
LOC_Os05g26400	15270266	15278222	+	prolamin precursor, putative, expressed
LOC_Os05g26460	15384835	15385500	+	PROLM11 - Prolamin precursor, expressed
LOC_Os05g26480	15398528	15399097	+	PROLM12 - Prolamin precursor, putative, expressed
LOC_Os05g26610	15461969	15462583	+	expressed protein
LOC_Os05g26620	15464454	15465082	+	PROLM14 - Prolamin precursor, putative, expressed
LOC_Os05g26700	15505344	15505688	+	hypothetical protein
LOC_Os05g26720	15512513	15513163	-	PROLM16 - Prolamin precursor, expressed
LOC_Os05g26750	15524253	15524996	-	PROLM17 - Prolamin precursor, expressed
LOC_Os05g26760	15527237	15528851	+	expressed protein
LOC_Os05g26770	15530219	15530862	-	PROLM18 - Prolamin precursor, expressed
LOC_Os05g26902	15617643	15622604	-	chaperone protein dnaJ, putative, expressed
LOC_Os05g30690	17774307	17774522	-	pentatricopeptide, putative, expressed
LOC_Os05g30700	17779880	17781811	+	expressed protein
LOC_Os05g31350	18223304	18224715	-	conserved hypothetical protein
LOC_Os05g31800	18526491	18527245	-	hypothetical protein
LOC_Os05g32920	19286479	19290668	-	expressed protein
LOC_Os05g33180	19456099	19456907	-	hypothetical protein
LOC_Os05g35820	21250808	21251910	+	expressed protein
LOC_Os05g40350	23707553	23708082	-	expressed protein
LOC_Os05g40360	23709510	23710392	-	expressed protein
LOC_Os05g40510	23788811	23790004	+	expressed protein
LOC_Os05g45520	26389270	26391274	-	expressed protein
LOC_Os05g45530	26395045	26395854	+	expressed protein
LOC_Os05g45540	26397320	26397895	-	expressed protein
LOC_Os05g45560	26406272	26407210	+	expressed protein
LOC_Os05g46770	27085232	27089314	+	expressed protein
LOC_Os05g48310	27695307	27697523	+	60S ribosomal protein L35a-3, putative, expressed
LOC_Os05g50050	28689555	28690124	-	keratin, type I cytoskeletal 50 kDa, putative, expressed
LOC_Os05g50530	28976740	28979672	+	hAT dimerisation domain containing protein, expressed
LOC_Os05g51960	29816842	29818699	-	expressed protein
LOC_Os05g51970	29823246	29823725	-	expressed protein
LOC_Os06g01050	33589	37124	+	expressed protein
LOC_Os06g01070	50099	50641	+	expressed protein
LOC_Os06g02280	754703	755110	+	expressed protein
LOC_Os06g03090	1142380	1143185	-	expressed protein
LOC_Os06g03099	1143665	1144634	-	expressed protein
LOC_Os06g03110	1145638	1146183	+	expressed protein
LOC_Os06g03120	1153606	1155128	+	aspartic proteinase nepenthesin-2 precursor, putative, expressed
LOC_Os06g03620	1401861	1402151	+	expressed protein
LOC_Os06g04100	1710905	1713528	-	conserved hypothetical protein
LOC_Os06g05010	2208721	2209561	-	early nodulin 93 ENOD93 protein, putative, expressed
LOC_Os06g06310	2929390	2931981	+	expressed protein
LOC_Os06g07660	3707186	3711818	-	myb-like DNA-binding domain, SHAQKYF class family protein, expressed
LOC_Os06g07670	3713855	3714319	+	expressed protein
LOC_Os06g07740	3747261	3749226	-	myb-like DNA-binding domain, SHAQKYF class family protein, expressed
LOC_Os06g07750	3752004	3752432	+	expressed protein
LOC_Os06g08900	4481240	4487783	-	glutamate receptor 2.6 precursor, putative, expressed
LOC_Os06g08910	4490176	4493909	-	glutamate receptor 2.8 precursor, putative, expressed
LOC_Os06g08920	4497905	4499413	+	expressed protein
LOC_Os06g08930	4500766	4502665	-	glutamate receptor 2.8 precursor, putative, expressed
LOC_Os06g09688	4949221	4953397	+	chaperonin, putative, expressed
LOC_Os06g09698	4954996	4955403	+	expressed protein
LOC_Os06g10090	5137168	5138892	-	hypothetical protein
LOC_Os06g11230	5892688	5894037	-	expressed protein
LOC_Os06g14790	8389605	8390342	-	hypothetical protein
LOC_Os06g16630	9554820	9555619	-	expressed protein
LOC_Os06g17500	10149826	10152292	-	expressed protein
LOC_Os06g17629	10255995	10256483	-	hypothetical protein
LOC_Os06g17910	10397097	10399253	+	NBS-LRR disease resistance protein, putative, expressed
LOC_Os06g21810	12602492	12602851	+	hypothetical protein
LOC_Os06g21820	12604824	12606666	+	jasmonate O-methyltransferase, putative, expressed
LOC_Os06g23850	13937872	13938395	+	expressed protein
LOC_Os06g24260	14201364	14201855	-	expressed protein
LOC_Os06g24470	14337585	14339037	-	expressed protein
LOC_Os06g24480	14342648	14343273	-	expressed protein
LOC_Os06g24850	14579528	14580059	+	OsIAA22 - Auxin-responsive Aux/IAA gene family member, expressed
LOC_Os06g25590	14969519	14970028	+	expressed protein
LOC_Os06g25600	14970501	14970857	-	hypothetical protein
LOC_Os06g27530	15587277	15588701	+	expressed protein
LOC_Os06g27570	15606247	15606882	-	expressed protein
LOC_Os06g27660	15660550	15660801	-	hypothetical protein
LOC_Os06g27670	15662498	15663871	-	expressed protein
LOC_Os06g31060	18065898	18067784	-	PROLM23 - Prolamin precursor, expressed
LOC_Os06g31070	18072222	18072904	-	PROLM24 - Prolamin precursor, expressed
LOC_Os06g31360	18252622	18253059	-	expressed protein
LOC_Os06g31960	18578402	18579512	-	THION5 - Plant thionin family protein precursor, expressed
LOC_Os06g32360	18836526	18836981	+	expressed protein
LOC_Os06g32370	18837877	18838323	-	THION16 - Plant thionin family protein precursor, putative
LOC_Os06g32770	19056107	19058424	-	OsSCP36 - Putative Serine Carboxypeptidase homologue, expressed
LOC_Os06g33100	19271203	19272891	-	peroxidase precursor, putative, expressed
LOC_Os06g34080	19844395	19844697	+	expressed protein
LOC_Os06g34250	19939087	19940928	-	expressed protein
LOC_Os06g34990	20349100	20349564	-	cytochrome P450 71A6, putative, expressed
LOC_Os06g35690	20829121	20829844	+	hypothetical protein
LOC_Os06g36630	21520841	21521533	+	conserved hypothetical protein
LOC_Os06g37540	22223461	22223765	-	hypothetical protein
LOC_Os06g38460	22791488	22791868	-	expressed protein
LOC_Os06g39290	23316095	23316869	-	expressed protein
LOC_Os06g40010	23795556	23796130	+	expressed protein
LOC_Os06g43100	25906844	25907321	-	hypothetical protein
LOC_Os06g43730	26321257	26321559	+	expressed protein
LOC_Os06g43740	26322828	26324093	-	OsFBX201 - F-box domain containing protein, expressed
LOC_Os06g43750	26326167	26329344	-	expressed protein
LOC_Os06g45150	27303496	27304229	-	pollen allergen, putative, expressed
LOC_Os06g45160	27306726	27307409	-	pollen allergen, putative, expressed
LOC_Os06g45460	27480082	27481387	-	OsFBX202 - F-box domain containing protein, expressed
LOC_Os06g46434	28180529	28181494	+	cytochrome c biogenesis protein ccsA, putative, expressed
LOC_Os06g47740	28888959	28892150	-	phytosulfokine receptor precursor, putative, expressed
LOC_Os06g48010	29027003	29028481	-	peroxidase precursor, putative, expressed
LOC_Os06g48690	29460031	29460944	-	DEFL12 - Defensin and Defensin-like DEFL family, expressed
LOC_Os06g49590	30023179	30023391	+	hypothetical protein
LOC_Os06g49600	30023777	30024530	+	hypothetical protein
LOC_Os06g49610	30026712	30026924	+	hypothetical protein
LOC_Os07g01830	491614	492358	+	hypothetical protein
LOC_Os07g02890	1082805	1084425	-	OsFBX209 - F-box domain containing protein, expressed
LOC_Os07g02900	1085802	1086230	-	DUF538 domain containing protein, putative, expressed
LOC_Os07g05220	2357955	2358644	-	hypothetical protein
LOC_Os07g05900	2839476	2839979	-	ZOS7-02 - C2H2 zinc finger protein, expressed
LOC_Os07g05910	2848447	2848931	+	expressed protein
LOC_Os07g05930	2858835	2859154	+	expressed protein
LOC_Os07g08940	4649674	4650555	-	expressed protein
LOC_Os07g09360	4933280	4933612	+	hypothetical protein
LOC_Os07g10270	5513500	5514920	-	hypothetical protein
LOC_Os07g11900	6609124	6609689	-	PROLM19 - Prolamin precursor, putative, expressed
LOC_Os07g11910	6611125	6611758	-	PROLM20 - Prolamin precursor, expressed
LOC_Os07g11920	6613131	6613762	-	PROLM22 - Prolamin precursor, expressed
LOC_Os07g11990	6647237	6648628	-	conserved hypothetical protein
LOC_Os07g13220	7575432	7575797	-	expressed protein
LOC_Os07g13230	7577707	7578503	+	eukaryotic initiation factor 5A hypusine, DNA-binding OB fold family protein, expressed
LOC_Os07g13719	7873592	7876356	+	hypothetical protein
LOC_Os07g13728	7876946	7879621	+	hypothetical protein
LOC_Os07g14180	8091377	8091754	-	expressed protein
LOC_Os07g14870	8509324	8511843	-	hypothetical protein
LOC_Os07g15720	9136930	9137349	+	hypothetical protein
LOC_Os07g17430	10290268	10291150	+	expressed protein
LOC_Os07g17760	10490838	10492544	-	expressed protein
LOC_Os07g19290	11417989	11419537	+	expressed protein
LOC_Os07g20220	11666384	11666764	-	expressed protein
LOC_Os07g20640	11927259	11927500	-	hypothetical protein
LOC_Os07g22650	12763740	12766774	+	expressed protein
LOC_Os07g22660	12769133	12770841	-	expressed protein
LOC_Os07g22670	12772240	12774286	-	mTERF domain containing protein, expressed
LOC_Os07g22680	12777061	12778037	+	SKP1-like protein 1B, putative, expressed
LOC_Os07g22990	12970006	12970822	+	hypothetical protein
LOC_Os07g23260	13104724	13105941	-	expressed protein
LOC_Os07g24160	13727011	13727370	-	expressed protein
LOC_Os07g24170	13728678	13729382	+	expressed protein
LOC_Os07g24820	14106655	14107221	+	thionin-like peptide, putative, expressed
LOC_Os07g24950	14194232	14194567	-	expressed protein
LOC_Os07g25770	14808873	14809193	+	expressed protein
LOC_Os07g25780	14810688	14811194	-	expressed protein
LOC_Os07g26130	15018983	15019396	-	expressed protein
LOC_Os07g27710	16165788	16166165	+	expressed protein
LOC_Os07g27780	16209147	16210655	-	aminotransferase, putative, expressed
LOC_Os07g27790	16213454	16218080	-	glutamate--cysteine ligase, chloroplast precursor, putative, expressed
LOC_Os07g27920	16284314	16284622	+	hypothetical protein
LOC_Os07g28260	16512603	16521870	+	expressed protein
LOC_Os07g28280	16522444	16524087	-	ubiquitin-related modifier 1, putative, expressed
LOC_Os07g28500	16682749	16683620	+	expressed protein
LOC_Os07g30540	18065347	18066363	-	variant latency associated nuclear antigen, putative
LOC_Os07g31310	18536372	18541354	-	PPR repeat domain containing protein, putative, expressed
LOC_Os07g31599	18761287	18762653	+	expressed protein
LOC_Os07g33020	19727306	19728143	+	hypothetical protein
LOC_Os07g33210	19838576	19842588	+	expressed protein
LOC_Os07g33898	20273588	20275840	+	60S ribosomal protein L44, putative, expressed
LOC_Os07g33910	20277396	20279936	-	transporter family protein, putative, expressed
LOC_Os07g34529	20702213	20705816	-	expressed protein
LOC_Os07g36040	21558783	21559529	+	strictosidine synthase 1 precursor, putative, expressed
LOC_Os07g36050	21561517	21562026	-	expressed protein
LOC_Os07g37480	22442111	22444480	-	expressed protein
LOC_Os07g39660	23772512	23772784	+	hypothetical protein
LOC_Os07g40370	24205983	24207965	-	expressed protein
LOC_Os07g43960	26271203	26272942	+	expressed protein
LOC_Os07g44260	26450006	26450470	-	dirigent, putative, expressed
LOC_Os07g45730	27300092	27300787	+	expressed protein
LOC_Os08g01450	288778	290301	-	cytochrome P450, putative, expressed
LOC_Os08g01460	291295	292073	+	expressed protein
LOC_Os08g01960	610522	612123	-	transferase family protein, putative, expressed
LOC_Os08g03020	1340788	1343397	-	lectin-like receptor kinase 1, putative, expressed
LOC_Os08g03100	1403002	1405740	-	receptor like protein kinase, putative, expressed
LOC_Os08g07340	4111868	4115417	+	mla1, putative, expressed
LOC_Os08g07350	4118001	4118378	-	hypothetical protein
LOC_Os08g07430	4172146	4175556	+	expressed protein
LOC_Os08g07440	4175872	4178549	-	AP2 domain containing protein, expressed
LOC_Os08g07450	4179589	4180539	-	glutaredoxin protein, putative, expressed
LOC_Os08g08520	4908985	4909359	-	expressed protein
LOC_Os08g12180	7170247	7173403	-	expressed protein
LOC_Os08g14150	8455041	8455539	-	hypothetical protein
LOC_Os08g14790	8895374	8895793	+	expressed protein
LOC_Os08g15390	9369317	9370111	-	hypothetical protein
LOC_Os08g16390	10020618	10022124	+	zinc knuckle family protein, expressed
LOC_Os08g16400	10026241	10026657	-	hypothetical protein
LOC_Os08g16870	10325928	10327653	-	expressed protein
LOC_Os08g16880	10329368	10335443	+	sas10/Utp3 family protein, expressed
LOC_Os08g17020	10425433	10427997	-	expressed protein
LOC_Os08g17330	10603149	10604939	+	expressed protein
LOC_Os08g17560	10743137	10744651	-	expressed protein
LOC_Os08g17650	10795822	10803842	-	LYR motif containing protein, putative, expressed
LOC_Os08g18200	11156359	11157906	-	expressed protein
LOC_Os08g18740	11187663	11192957	+	zinc knuckle family protein, expressed
LOC_Os08g18974	11321673	11323563	+	expressed protein
LOC_Os08g21320	12709948	12710181	-	hypothetical protein
LOC_Os08g23230	14026350	14026943	-	expressed protein
LOC_Os08g23280	14048233	14051353	+	expressed protein
LOC_Os08g26580	16178145	16179615	-	hypothetical protein
LOC_Os08g26590	16180947	16181780	+	hypothetical protein
LOC_Os08g27370	16713504	16713848	+	expressed protein
LOC_Os08g28800	17617892	17618401	+	Skp1 family, dimerisation domain containing protein, expressed
LOC_Os08g28810	17621375	17622750	-	expressed protein
LOC_Os08g30090	18496969	18497797	-	expressed protein
LOC_Os08g30410	18707185	18707598	+	expressed protein
LOC_Os08g30860	19048914	19049589	-	hypothetical protein
LOC_Os08g30870	19051434	19053846	+	YDG/SRA domain containing protein, expressed
LOC_Os08g32200	19967214	19967510	+	hypothetical protein
LOC_Os08g32860	20372089	20372471	+	hypothetical protein
LOC_Os08g32950	20446558	20448586	+	hypothetical protein
LOC_Os08g33410	20842201	20843157	-	hypothetical protein
LOC_Os08g35030	22066180	22067677	-	expressed protein
LOC_Os08g35460	22351736	22352026	+	hypothetical protein
LOC_Os08g35790	22572967	22573467	-	expressed protein
LOC_Os08g36300	22871827	22872433	-	expressed protein
LOC_Os08g37220	23515619	23516358	-	hypothetical protein
LOC_Os08g38340	24282860	24284377	+	interferon-related developmental regulator family protein, putative, expressed
LOC_Os08g39170	24734910	24738361	-	expressed protein
LOC_Os08g39230	24776822	24778619	-	expressed protein
LOC_Os08g39240	24780310	24786090	+	OsWAK76 - OsWAK receptor-like cytoplasmic kinase OsWAK-RLCK, expressed
LOC_Os08g39540	25012908	25013432	+	zinc knuckle domain containing protein, expressed
LOC_Os08g39590	25060740	25063403	+	inactive receptor kinase At2g26730 precursor, putative, expressed
LOC_Os08g44030	27719942	27720268	-	hypothetical protein
LOC_Os08g44460	27966244	27967937	+	expressed protein
LOC_Os08g44470	27968335	27970713	-	expressed protein
LOC_Os08g44480	27973020	27973887	+	40S ribosomal protein S25, putative, expressed
LOC_Os09g01420	323434	323856	-	expressed protein
LOC_Os09g03000	1409724	1410494	-	hypothetical protein
LOC_Os09g04384	2320603	2322832	+	expressed protein
LOC_Os09g04390	2323405	2323656	+	hypothetical protein
LOC_Os09g04650	2478779	2479042	-	expressed protein
LOC_Os09g04770	2539390	2540148	-	hypothetical protein
LOC_Os09g04820	2569301	2571428	+	expressed protein
LOC_Os09g06690	3180559	3180768	+	expressed protein
LOC_Os09g09180	4914542	4915021	+	expressed protein
LOC_Os09g10520	5734833	5735254	-	hypothetical protein
LOC_Os09g11540	6444860	6445300	-	expressed protein
LOC_Os09g11590	6470198	6470539	+	hypothetical protein
LOC_Os09g12520	7176508	7177211	-	hypothetical protein
LOC_Os09g12860	7399112	7401721	-	expressed protein
LOC_Os09g13520	7838204	7838970	+	hypothetical protein
LOC_Os09g14130	8372187	8373272	+	hypothetical protein
LOC_Os09g14950	8965293	8965775	+	expressed protein
LOC_Os09g15710	9589206	9591907	+	hypothetical protein
LOC_Os09g16150	9849246	9850102	+	proton-dependent oligopeptide transport, putative, expressed
LOC_Os09g16180	9864113	9865237	+	expressed protein
LOC_Os09g17850	10922338	10926994	+	acetyltransferase type B catalytic subunit, putative, expressed
LOC_Os09g17870	10928396	10930718	-	cytidylyltransferase domain containing protein, expressed
LOC_Os09g20270	12157205	12160316	+	expressed protein
LOC_Os09g20490	12355829	12359499	+	transporter, putative, expressed
LOC_Os09g20700	12466523	12467998	+	strictosidine synthase, putative, expressed
LOC_Os09g21220	12809267	12810011	-	hypothetical protein
LOC_Os09g22240	13450951	13453361	-	hypothetical protein
LOC_Os09g23899	14258395	14259205	-	pollen allergen Cyn d 23, putative, expressed
LOC_Os09g23908	14258545	14259189	-	pollen allergen Cyn d 23, putative, expressed
LOC_Os09g23939	14280890	14281294	-	pollen allergen Cyn d 23, putative
LOC_Os09g23948	14280668	14281328	-	pollen allergen Cyn d 23, putative, expressed
LOC_Os09g23957	14278541	14279278	-	pollen allergen Cyn d 23, putative, expressed
LOC_Os09g23966	14280454	14281362	-	pollen allergen Cyn d 23, putative, expressed
LOC_Os09g23999	14294062	14294830	-	pollen allergen Cyn d 23, putative, expressed
LOC_Os09g24008	14302109	14302844	-	pollen allergen Cyn d 23, putative, expressed
LOC_Os09g24020	14298008	14298822	-	pollen allergen Cyn d 23, putative, expressed
LOC_Os09g24029	14302374	14302778	-	pollen allergen Cyn d 23, putative
LOC_Os09g24038	14302056	14302844	-	pollen allergen Cyn d 23, putative, expressed
LOC_Os09g24100	14325833	14326555	-	pollen allergen Cyn d 23, putative, expressed
LOC_Os09g24110	14327862	14328614	-	pollen allergen Cyn d 23, putative, expressed
LOC_Os09g24120	14329875	14330628	-	pollen allergen Cyn d 23, putative, expressed
LOC_Os09g24130	14331858	14332588	-	pollen allergen Cyn d 23, putative, expressed
LOC_Os09g24140	14336883	14337690	-	pollen allergen Cyn d 23, putative, expressed
LOC_Os09g26040	15652946	15653251	+	expressed protein
LOC_Os09g26050	15662121	15663012	+	ZOS9-09 - C2H2 zinc finger protein, expressed
LOC_Os09g29540	17968402	17971304	-	OsWAK82 - OsWAK receptor-like cytoplasmic kinase OsWAK-RLCK, expressed
LOC_Os09g29550	17974077	17974301	-	dof zinc finger protein 2, putative
LOC_Os09g31494	19001542	19002099	-	conserved hypothetical protein
LOC_Os09g32400	19348803	19351377	-	conserved hypothetical protein
LOC_Os09g33700	19907801	19908043	-	expressed protein
LOC_Os09g39800	22818029	22818451	+	hypothetical protein
LOC_Os09g39810	22821581	22821976	-	AP2 domain containing protein, expressed
LOC_Os10g01030	38648	40060	-	hypothetical protein
LOC_Os10g01310	194038	194382	-	expressed protein
LOC_Os10g01710	461268	461776	+	hypothetical protein
LOC_Os10g01830	535958	538026	+	expressed protein
LOC_Os10g01840	540892	542632	+	hypothetical protein
LOC_Os10g01844	545798	548793	-	expressed protein
LOC_Os10g02000	632158	633300	+	transferase family protein, putative, expressed
LOC_Os10g04490	2128845	2131672	+	expressed protein
LOC_Os10g04500	2133169	2133504	-	hypothetical protein
LOC_Os10g04530	2148682	2149964	-	expressed protein
LOC_Os10g04540	2151265	2152716	+	expressed protein
LOC_Os10g04550	2158089	2158978	+	hypothetical protein
LOC_Os10g04800	2317293	2317584	+	expressed protein
LOC_Os10g04930	2408694	2409242	-	expressed protein
LOC_Os10g04940	2411711	2412426	-	hypothetical protein
LOC_Os10g04950	2412880	2413323	-	hypothetical protein
LOC_Os10g05370	2647492	2648745	-	hypothetical protein
LOC_Os10g05470	2698802	2702427	-	expressed protein
LOC_Os10g05480	2705525	2706349	+	expressed protein
LOC_Os10g05860	2958892	2960029	-	POEI7 - Pollen Ole e I allergen and extensin family protein precursor, putative, expressed
LOC_Os10g05960	3003609	3004187	-	hypothetical protein
LOC_Os10g05980	3016886	3018074	+	POEI13 - Pollen Ole e I allergen and extensin family protein precursor, expressed
LOC_Os10g09180	4957221	4959312	+	expressed protein
LOC_Os10g10090	5511192	5511548	+	hypothetical protein
LOC_Os10g15020	7866613	7867110	+	expressed protein
LOC_Os10g15050	7881684	7882064	+	hypothetical protein
LOC_Os10g18380	9342272	9343311	-	expressed protein
LOC_Os10g20310	10216071	10218311	-	thioredoxin fold, putative, expressed
LOC_Os10g20740	10511820	10512855	-	hypothetical protein
LOC_Os10g22900	11900241	11901765	-	expressed protein
LOC_Os10g22910	11904227	11904457	+	expressed protein
LOC_Os10g22920	11907869	11909866	+	Leucine rich repeat N-terminal domain containing protein, putative, expressed
LOC_Os10g22930	11914670	11919360	+	Cf2/Cf5 disease resistance protein, putative, expressed
LOC_Os10g23940	12281660	12282509	+	expressed protein
LOC_Os10g24150	12369413	12373883	-	zinc knuckle family protein, expressed
LOC_Os10g25020	12879408	12880295	-	red chlorophyll catabolite reductase, putative, expressed
LOC_Os10g29580	15374623	15375202	+	expressed protein
LOC_Os10g29590	15376419	15378606	+	hypothetical protein
LOC_Os10g35260	18846830	18849084	-	Rf1, mitochondrial precursor, putative, expressed
LOC_Os10g35270	18850191	18850475	-	expressed protein
LOC_Os10g35740	19108260	19108501	+	hypothetical protein
LOC_Os10g35750	19108875	19111044	+	pentatricopeptide, putative, expressed
LOC_Os10g37090	19853823	19855861	-	expressed protein
LOC_Os10g39260	20956882	20958393	+	aspartic proteinase nepenthesin, putative, expressed
LOC_Os10g39270	20961133	20962326	+	nucleoid DNA-binding, putative, expressed
LOC_Os10g40010	21430780	21431821	-	expressed protein
LOC_Os10g40170	21504962	21505797	-	expressed protein
LOC_Os11g02840	959796	961058	-	protein kinase, putative, expressed
LOC_Os11g02850	961664	962843	+	expressed protein
LOC_Os11g02860	969861	970384	-	expressed protein
LOC_Os11g05250	2324858	2327517	+	hypothetical protein
LOC_Os11g06210	2966226	2967707	+	expressed protein
LOC_Os11g06230	2978428	2981561	+	expressed protein
LOC_Os11g06234	2983174	2984969	+	expressed protein
LOC_Os11g08000	4159246	4161221	-	hypothetical protein
LOC_Os11g08760	4658989	4662204	+	pectinesterase family protein, expressed
LOC_Os11g10590	5808751	5809017	+	expressed protein
LOC_Os11g11780	6539074	6541690	+	cysteine-rich receptor-like protein kinase 21 precursor, putative, expressed
LOC_Os11g11790	6541924	6546026	-	NBS-LRR type disease resistance protein, putative, expressed
LOC_Os11g17880	10012534	10014806	+	expressed protein
LOC_Os11g22890	13165384	13165899	-	expressed protein
LOC_Os11g23150	13324004	13324867	+	expressed protein
LOC_Os11g24130	13718965	13720110	+	zinc-binding protein, putative, expressed
LOC_Os11g24140	13723175	13724658	+	plastocyanin-like domain containing protein, putative, expressed
LOC_Os11g25840	14731532	14732053	+	expressed protein
LOC_Os11g25890	14770148	14770360	-	hypothetical protein
LOC_Os11g26956	15508681	15509262	+	hypothetical protein
LOC_Os11g30120	17513582	17513839	+	expressed protein
LOC_Os11g32630	19247659	19249528	-	expressed protein
LOC_Os11g32800	19375488	19376140	-	hypothetical protein
LOC_Os11g33370	19748834	19750036	-	expressed protein
LOC_Os11g35274	20672349	20676720	-	protein kinase domain containing protein, expressed
LOC_Os11g36210	21308433	21309149	+	expressed protein
LOC_Os11g36330	21405684	21406372	+	hypothetical protein
LOC_Os11g36670	21649003	21650324	-	expressed protein
LOC_Os11g37410	22090454	22090687	+	expressed protein
LOC_Os11g39190	23333663	23337423	+	NB-ARC domain containing protein, putative, expressed
LOC_Os11g41680	25021621	25023695	+	cytochrome P450, putative, expressed
LOC_Os11g41710	25040876	25042999	+	cytochrome P450, putative, expressed
LOC_Os11g42730	25737809	25738156	+	lipase class 3, putative, expressed
LOC_Os11g44280	26761935	26762216	+	hypothetical protein
LOC_Os11g44330	26790524	26793521	-	expressed protein
LOC_Os11g45120	27308209	27309827	+	conserved hypothetical protein
LOC_Os11g45940	27799133	27800295	+	expressed protein
LOC_Os11g45950	27804177	27804967	-	NAC domain-containing protein 90, putative, expressed
LOC_Os11g45960	27806906	27807244	+	expressed protein
LOC_Os11g45970	27812251	27818431	-	NBS-LRR disease resistance protein, putative, expressed
LOC_Os11g48100	29006399	29006848	+	expressed protein
LOC_Os12g03920	1622020	1626198	+	nodulin, putative, expressed
LOC_Os12g03940	1630993	1631617	-	expressed protein
LOC_Os12g05144	2272193	2273370	-	hypothetical protein
LOC_Os12g05151	2273631	2273884	-	hypothetical protein
LOC_Os12g05270	2346443	2347276	+	zinc finger, C3HC4 type domain containing protein, expressed
LOC_Os12g05350	2411368	2412118	+	hypothetical protein
LOC_Os12g06130	2868421	2869866	+	expressed protein
LOC_Os12g06700	3262097	3262546	+	expressed protein
LOC_Os12g07440	3668706	3670773	+	expressed protein
LOC_Os12g07450	3672807	3679299	-	WD domain, G-beta repeat domain containing protein, expressed
LOC_Os12g07460	3682712	3683529	-	expressed protein
LOC_Os12g09310	4890997	4891476	+	expressed protein
LOC_Os12g10100	5347853	5348302	+	ligA, putative, expressed
LOC_Os12g10120	5356370	5356819	+	ligA, putative
LOC_Os12g10290	5440596	5440806	-	expressed protein
LOC_Os12g10480	5555903	5557175	-	hypothetical protein
LOC_Os12g11610	6299656	6299862	-	expressed protein
LOC_Os12g11620	6301852	6302061	-	expressed protein
LOC_Os12g12630	6957737	6959173	-	expressed protein
LOC_Os12g12640	6965616	6967220	-	expressed protein
LOC_Os12g13050	7245506	7246566	+	hypothetical protein
LOC_Os12g13690	7719747	7720070	-	hypothetical protein
LOC_Os12g13700	7724284	7724484	+	hypothetical protein
LOC_Os12g14340	8169481	8170714	+	hypothetical protein
LOC_Os12g15370	8772999	8775081	-	expressed protein
LOC_Os12g15980	9103966	9107201	-	expressed protein
LOC_Os12g17010	9733273	9734352	+	PROLM29 - Prolamin precursor, expressed
LOC_Os12g17020	9737291	9737659	+	expressed protein
LOC_Os12g17030	9740767	9741206	+	PROLM30 - Prolamin precursor, expressed
LOC_Os12g17150	9815680	9816139	+	expressed protein
LOC_Os12g17804	10194067	10196413	-	expressed protein
LOC_Os12g20310	11862854	11865895	+	sarcoma antigen NY-SAR-91, putative, expressed
LOC_Os12g20324	11866907	11871634	-	cyclin-A1, putative, expressed
LOC_Os12g22650	12792447	12792868	-	histone H3, putative, expressed
LOC_Os12g22660	12799592	12800390	+	expressed protein
LOC_Os12g24010	13646065	13647997	-	hypothetical protein
LOC_Os12g24850	14254562	14254771	-	hypothetical protein
LOC_Os12g25230	14513535	14514350	+	hypothetical protein
LOC_Os12g25240	14517299	14517631	+	hypothetical protein
LOC_Os12g26090	15169595	15169972	+	expressed protein
LOC_Os12g27560	16224340	16224813	-	expressed protein
LOC_Os12g28010	16514758	16515475	-	hypothetical protein
LOC_Os12g28310	16742045	16743263	+	hypothetical protein
LOC_Os12g33790	20390560	20391210	-	ligA, putative, expressed
LOC_Os12g34750	21098279	21098524	-	hypothetical protein
LOC_Os12g35230	21413697	21414536	-	expressed protein
LOC_Os12g35790	21805080	21806479	-	expressed protein
LOC_Os12g36130	22149538	22150526	+	expressed protein
LOC_Os12g36240	22202839	22203440	-	inhibitor I family protein, putative, expressed
LOC_Os12g37440	22980342	22982338	-	conserved hypothetical protein
LOC_Os12g37470	22995718	22998524	-	conserved hypothetical protein
LOC_Os12g37920	23302686	23306193	-	unc-93 homolog A, putative, expressed
LOC_Os12g38190	23452210	23454112	+	PR-domain zinc finger protein isoform 1, putative
LOC_Os12g40440	25027023	25029724	-	expressed protein
LOC_Os12g41290	25604984	25611580	+	Spc97 / Spc98 family protein, putative, expressed
LOC_Os12g42410	26358843	26359677	-	expressed protein
LOC_Os12g42480	26391608	26392415	+	expressed protein
LOC_Os12g43200	26820822	26821181	+	expressed protein
