# Supplementary material for: Genome-Wide Survey and Comparative Analysis of LTR Retrotransposons and Their Captured Genes in Rice and Sorghum
Source: PLoS One. 2013 Jul 29;8(7):e71118. doi: 10.1371/journal.pone.0071118 (PMC3726574; doi:10.1371/journal.pone.0071118)
Supplement: Table S4 — LTR-retrotransposon captured genes in Sorghum. (XLS) [file pone.0071118.s004.xls]

## Sheet: LTR-captured sorghum genes
Table S4. LTR-retrotransposon captured genes in sorghum
Locus name	From	To	Strand	Annotation
Sb01g000220	24840	42442	-	similar to PDR-like ABC transporter
Sb01g000255	82098	107334	+	similar to Putative uncharacterized protein
Sb01g000280	116303	136465	-	similar to Expressed protein
Sb01g002595	2122614	2125714	+	similar to 50S ribosomal protein L18, chloroplast precursor
Sb01g002860	2352378	2353909	+	similar to Os03g0824600 protein
Sb01g003090	2481196	2488825	-	similar to FtsJ-like methyltransferase family protein, putative, expressed
Sb01g003860	3114774	3124068	-	similar to Chloroplast Mg-chelatase subunit XANTHA-G precursor
Sb01g004500	3589472	3591257	-	weakly similar to Os04g0208500 protein
Sb01g004505	3603357	3604099	-	weakly similar to OSJNBa0035O13.10 protein
Sb01g004770	3846987	3848600	-	similar to H0201G08.10 protein
Sb01g004780	3850186	3852366	-	similar to Putative uncharacterized protein OSJNBa0087C10.18
Sb01g005015	4098426	4101440	-	similar to Putative prpol
Sb01g005190	4299735	4302038	-	similar to Uncharacterized plant-specific domain TIGR01615 family protein, expressed
Sb01g005660	4640916	4655862	-	weakly similar to Os06g0484800 protein
Sb01g006185	5182728	5184398	-	similar to OSJNBa0061G20.2 protein
Sb01g007720	6639517	6655181	-	similar to Putative serine/ threonine kinase
Sb01g008800	7601414	7606511	+	similar to CBS domain containing protein, expressed
Sb01g008810	7607682	7608839	-	similar to Putative uncharacterized protein 110K5.12
Sb01g009170	7911787	7925701	-	similar to Putative leishmanolysin-like protein
Sb01g009436	8130115	8134580	+	similar to OSJNBa0059D20.8 protein
Sb01g009590	8369354	8371829	+	similar to Putative uncharacterized protein
Sb01g009600	8373763	8377040	-	similar to Putative uncharacterized protein
Sb01g010400	9208468	9216528	+	similar to Chromosome chr6 scaffold_3, whole genome shotgun sequence
Sb01g010480	9287455	9290053	+	similar to Tat binding protein 1(TBP-1)-interacting protein (TBPIP), putative
Sb01g010490	9293833	9295424	-	similar to Putative uncharacterized protein
Sb01g010650	9389669	9402483	+	similar to Chloroplast protein-translocon-like protein
Sb01g010900	9780441	9781820	-	similar to Putative uncharacterized protein
Sb01g010910	9785518	9788960	+	similar to Expressed protein
Sb01g011150	10009063	10012269	-	similar to Zinc finger C-x8-C-x5-C-x3-H type family protein, expressed
Sb01g011595	10416882	10422041	+	Predicted protein
Sb01g012090	11028496	11028864	-	weakly similar to Putative uncharacterized protein
Sb01g012275	11335958	11336542	+	weakly similar to Putative uncharacterized protein
Sb01g012430	11475422	11479874	+	similar to Iron regulated metal transporter
Sb01g012440	11482662	11483872	+	similar to Iron regulated transporter-like protein
Sb01g013100	12135530	12140561	+	similar to Putative cationic amino acid transporter
Sb01g014680	13989001	14004814	-	similar to Oxidoreductase, aldo/keto reductase family protein, expressed
Sb01g014710	14016470	14033606	-	similar to Oxidoreductase, aldo/keto reductase family protein, expressed
Sb01g015180	14679585	14681645	-	similar to Putative uncharacterized protein
Sb01g015930	15551708	15554338	-	similar to OSIGBa0138E08-OSIGBa0161L23.6 protein
Sb01g015940	15568066	15571073	-	similar to OSIGBa0139I12.2 protein
Sb01g016830	17017381	17030546	+	similar to Uknown protein
Sb01g016970	17166890	17168661	+	similar to Os10g0519300 protein
Sb01g017105	17345689	17346084	+	similar to Zinc knuckle family protein, expressed
Sb01g017113	17494146	17494325	+	Predicted protein
Sb01g017116	17498334	17498471	+	Predicted protein
Sb01g017120	17499869	17503184	+	similar to Putative uncharacterized protein
Sb01g017320	17832734	17838352	+	similar to Os10g0510700 protein
Sb01g017380	17890657	17893054	-	similar to Actin-1
Sb01g017390	17893972	17894751	+	similar to Putative uncharacterized protein
Sb01g017400	17896131	17896973	-	weakly similar to Putative uncharacterized protein
Sb01g017410	17898231	17900914	-	similar to B0808H03.2 protein
Sb01g017420	17902285	17902839	-	similar to Putative uncharacterized protein
Sb01g017445	17961413	17961655	+	similar to Putative uncharacterized protein
Sb01g017550	18061238	18073641	-	similar to Methionine aminopeptidase
Sb01g017753	18330245	18330592	-	similar to Os02g0222900 protein
Sb01g017970	18618112	18625948	+	similar to Putative DNA-binding protein
Sb01g018220	18896073	18909360	-	weakly similar to Putative uncharacterized protein
Sb01g018370	19077257	19077838	-	weakly similar to Putative uncharacterized protein
Sb01g018895	19821552	19821716	+	Predicted protein
Sb01g019312	20723097	20728050	-	similar to Putative polyprotein
Sb01g019480	21001846	21019401	+	similar to GMC oxidoreductase family protein, expressed
Sb01g019500	21035218	21049145	-	weakly similar to Putative uncharacterized protein
Sb01g019560	21267707	21278975	+	similar to TPR Domain containing protein, expressed
Sb01g019765	21623385	21625363	-	similar to Putative uncharacterized protein
Sb01g019970	21879003	21900246	+	similar to Uncharacterized conserved protein, putative, expressed
Sb01g020093	22097890	22103029	-	similar to Putative GAG-POL-orf2 protein
Sb01g020096	22136252	22136590	+	similar to Putative gag-pol-orf2
Sb01g020480	22983319	22998330	-	similar to Os10g0446200 protein
Sb01g020870	23885258	23893967	-	Predicted protein
Sb01g021106	24576190	24576787	+	Predicted protein
Sb01g021392	25011983	25014977	-	Predicted protein
Sb01g021395	25020342	25021070	-	similar to OSIGBa0130O15.12 protein
Sb01g021445	25156797	25169332	+	similar to Putative uncharacterized protein
Sb01g021840	26184345	26185427	+	similar to Putative copia polyprotein
Sb01g021943	26657159	26657287	+	Predicted protein
Sb01g021946	26661762	26661929	+	Predicted protein
Sb01g021970	26691424	26712447	-	similar to Prolyl oligopeptidase family protein, expressed
Sb01g022360	27673003	27682653	-	similar to Os10g0406200 protein
Sb01g022405	28065465	28065839	+	similar to transposon protein, putative, CACTA, En/Spm sub-class
Sb01g022410	28071120	28074022	+	weakly similar to Os08g0473300 protein
Sb01g023160	30584661	30595852	+	similar to Myosin-like protein
Sb01g023481	31535204	31535728	+	weakly similar to Os10g0391300 protein
Sb01g023591	31855203	31855394	+	similar to Cytochrome P450 like_TBP
Sb01g023641	31856929	31857204	+	similar to Putative uncharacterized protein P0459B01.18
Sb01g023691	31857849	31857971	+	similar to Putative uncharacterized protein
Sb01g024150	32799639	32888885	+	Predicted protein
Sb01g024620	39375756	39376378	-	similar to Putative uncharacterized protein
Sb01g024856	40228668	40229039	-	weakly similar to Putative uncharacterized protein OSJNBa0006O14.11
Sb01g024860	40252596	40260946	-	similar to Endonuclease/exonuclease/phosphatase family protein, putative, expressed
Sb01g025940	43169413	43170540	-	similar to Putative uncharacterized protein SB35P03.20
Sb01g026245	43973228	43974020	+	weakly similar to Ubiquitin C variant
Sb01g026477	44648484	44648669	+	Predicted protein
Sb01g026480	44654848	44655999	+	Predicted protein
Sb01g026543	44987151	44987306	-	similar to Integral membrane protein DUF6 containing protein, expressed
Sb01g026740	45752829	45753455	+	weakly similar to Putative uncharacterized protein
Sb01g026750	45759039	45762702	-	similar to Putative membrane protein
Sb01g027000	46286695	46287370	-	similar to NADH-dependent oxidoreductase 2, putative, expressed
Sb01g027078	46493934	46494506	+	weakly similar to POT family protein, expressed
Sb01g027410	47158159	47172056	+	similar to Os10g0104700 protein
Sb01g027756	48293840	48295123	-	Predicted protein
Sb01g027910	48556131	48570884	-	similar to Glycerol-3-phosphate acyltransferase
Sb01g028130	49003312	49004352	-	similar to OSJNBa0065J03.16 protein
Sb01g028505	49717901	49718532	-	similar to Putative uncharacterized protein
Sb01g028545	49787897	49788618	+	Predicted protein
Sb01g028683	50056256	50080224	+	similar to Putative uncharacterized protein
Sb01g028940	50459412	50476196	+	similar to Palmitoyl protein thioesterase containing protein, expressed
Sb01g028950	50484426	50498942	-	similar to Protein ARABIDILLO-1
Sb01g029130	50905862	50907648	+	similar to Oxidoreductase, 2OG-Fe oxygenase family protein, expressed
Sb01g029363	51288156	51288362	-	similar to P0041A24.2 protein
Sb01g029366	51291161	51292132	-	similar to P0041A24.2 protein
Sb01g029530	51565192	51568140	-	similar to Os05g0304100 protein
Sb01g029820	51906570	51907992	-	similar to Expansin-B1 precursor
Sb01g029830	51913434	51914337	+	similar to U-box domain containing protein, expressed
Sb01g029855	51943340	51959182	+	Predicted protein
Sb01g030324	52657267	52666427	+	similar to Putative uncharacterized protein
Sb01g030445	52898718	52898945	+	Predicted protein
Sb01g031070	53629480	53631914	+	similar to Os06g0484800 protein
Sb01g031260	53822659	53833404	-	similar to Putative Oxa1 protein
Sb01g031705	54309747	54325348	+	similar to Expressed protein,3'-partial
Sb01g031795	54496760	54497701	-	similar to P0041A24.2 protein
Sb01g031810	54522698	54535371	+	Predicted protein
Sb01g032593	55505733	55511346	-	weakly similar to Expressed protein
Sb01g034950	58407726	58421951	-	similar to Putative uncharacterized protein
Sb01g035325	58850913	58860951	+	similar to Os05g0164900 protein
Sb01g035375	58917392	58917835	+	similar to Putative uncharacterized protein 131L1.4
Sb01g036130	59748795	59749223	-	similar to Transcription factor RF2b
Sb01g036140	59752140	59754723	+	similar to Cupin family protein, expressed
Sb01g036150	59754835	59756966	-	similar to Expressed protein
Sb01g036160	59762876	59766629	-	similar to Leucine-rich repeat transmembrane protein kinase, putative, expressed
Sb01g036500	60115569	60122228	-	Predicted protein
Sb01g037250	60824825	60837739	-	similar to HAD-superfamily hydrolase, subfamily IA, variant 3 containing protein, expressed
Sb01g037483	61034780	61051052	-	similar to Prolyl oligopeptidase family protein, expressed
Sb01g037960	61558490	61559469	-	similar to Pathogenesis-related protein 10a
Sb01g038890	62375260	62378185	+	similar to Os10g0378100 protein
Sb01g038900	62380120	62382324	+	similar to IN2-1 protein
Sb01g039290	62720899	62727600	+	similar to RNA-binding protein, putative, expressed
Sb01g039570	63014191	63021571	-	similar to Putative uncharacterized protein
Sb01g040310	63675162	63676389	-	similar to Harpin-induced protein 1 containing protein, expressed
Sb01g040320	63680478	63684064	+	similar to Translation initiation factor nCBP
Sb01g040425	63785214	63785477	+	similar to OSIGBa0099L20.2 protein
Sb01g041065	64334375	64336017	-	similar to Immature colon carcinoma transcript 1 protein, putative, expressed
Sb01g041205	64518679	64521897	+	similar to Putative GAG-POL-orf1 protein
Sb01g041990	65274894	65290856	-	similar to Maf family protein, putative, expressed
Sb01g042100	65423793	65438741	-	similar to DNA-directed RNA polymerase
Sb01g042600	65856938	65859341	+	similar to Very-long-chain fatty acid condensing enzyme, putative, expressed
Sb01g045490	68578361	68579999	-	similar to Mitochondrial carrier, putative, expressed
Sb01g045570	68649376	68653707	-	similar to Os03g0174100 protein
Sb01g045580	68655568	68659666	-	similar to Zinc finger, C3HC4 type family protein, expressed
Sb01g045775	68878330	68878488	-	Predicted protein
Sb01g045777	68879872	68880551	-	similar to Putative uncharacterized protein
Sb01g046340	69519181	69531691	+	Predicted protein
Sb01g046540	69725964	69727339	-	Predicted protein
Sb01g048770	71749256	71750379	+	weakly similar to Putative uncharacterized protein
Sb01g049430	72414730	72417310	-	similar to Os04g0177400 protein
Sb01g049440	72419383	72420711	-	weakly similar to Putative uncharacterized protein
Sb01g049450	72421113	72423342	+	similar to Peroxisomal membrane protein PEX11-1, putative, expressed
Sb01g049460	72425937	72426974	+	Predicted protein
Sb01g049470	72432374	72434169	-	similar to Os03g0116900 protein
Sb01g049840	72831112	72842613	+	similar to FolC bifunctional protein, expressed
Sb01g049973	72938272	72940148	+	similar to Putative heme binding protein cemA
Sb01g050166	73158715	73162325	-	similar to Putative uncharacterized protein
Sb01g050170	73163512	73169116	+	similar to Putative uncharacterized protein
Sb01g050190	73186587	73187858	+	similar to Expansin-B11 precursor
Sb01g050200	73188172	73188828	+	similar to Expansin-B11 precursor
Sb01g050400	73461831	73466924	+	similar to Putative uncharacterized protein
Sb01g050410	73467227	73469825	-	similar to Nitrate/chlorate transporter, putative, expressed
Sb01g050510	73620463	73625181	-	similar to Formyl transferase family protein, expressed
Sb01g050660	73805334	73826731	+	similar to RNA methyltransferase, TrmH family protein, expressed
Sb02g000200	63779	113506	-	similar to Cyclic nucleotide-gated ion channel 14, putative, expressed
Sb02g001213	1087032	1087349	+	weakly similar to Putative uncharacterized protein
Sb02g001310	1140318	1140746	-	similar to Putative uncharacterized protein
Sb02g001320	1147747	1148175	-	similar to Putative uncharacterized protein
Sb02g001330	1150652	1151043	-	similar to Os07g0120300 protein
Sb02g001725	1621981	1666822	+	similar to Tetratricopeptide repeat-containing protein-like
Sb02g001776	1723343	1724137	-	similar to Putative uncharacterized protein
Sb02g001780	1727466	1727990	-	Predicted protein
Sb02g002270	2324721	2328617	-	similar to 23 kDa jasmonate-induced protein
Sb02g004040	4574033	4575004	-	similar to Os05g0511800 protein
Sb02g004300	4866587	4869925	+	similar to Putative uncharacterized protein
Sb02g004300	4866587	4869744	+	similar to Putative uncharacterized protein
Sb02g004305	4876166	4876589	-	similar to Putative uncharacterized protein
Sb02g004520	5169697	5171295	-	similar to Protein Rf1, mitochondrial precursor
Sb02g004525	5183638	5186244	+	similar to Os07g0434200 protein
Sb02g004940	5692501	5694547	-	Predicted protein
Sb02g004950	5697945	5699093	-	Predicted protein
Sb02g004960	5706383	5707606	-	Predicted protein
Sb02g004970	5711291	5712017	+	similar to Histone H2A
Sb02g004980	5713263	5715541	-	similar to Putative uncharacterized protein
Sb02g004990	5727604	5728761	-	Predicted protein
Sb02g005050	5826923	5828108	-	Predicted protein
Sb02g005864	7019351	7026503	-	Predicted protein
Sb02g005983	7202714	7203100	-	Predicted protein
Sb02g005986	7211954	7212349	-	weakly similar to transposon protein, putative, CACTA, En/Spm sub-class
Sb02g006010	7260998	7273461	-	similar to Os07g0203700 protein
Sb02g006010	7260998	7273461	-	similar to Os07g0203700 protein
Sb02g006260	7796644	7799883	+	similar to Putative uncharacterized protein P0009G03.26
Sb02g006840	8705629	8726652	-	similar to NB-ARC domain containing protein, expressed
Sb02g006886	8822977	8826508	+	Predicted protein
Sb02g006950	8913910	8917295	+	similar to Cation-transporting ATPase
Sb02g006960	8920008	8922469	-	similar to Putative uncharacterized protein
Sb02g007215	9255388	9255828	-	similar to Putative small nuclear ribonucleoprotein
Sb02g007217	9271748	9273757	+	weakly similar to Putative far-red impaired response protein
Sb02g007220	9277655	9280771	+	Predicted protein
Sb02g007516	9501742	9501882	+	similar to Putative uncharacterized protein
Sb02g007520	9505094	9505648	-	similar to Putative uncharacterized protein
Sb02g008075	10498360	10499736	+	Predicted protein
Sb02g008088	10545868	10546263	-	weakly similar to transposon protein, putative, CACTA, En/Spm sub-class
Sb02g008720	11965718	11968338	-	similar to Os07g0434200 protein
Sb02g008965	12550986	12552217	-	weakly similar to OSIGBa0103I21.5 protein
Sb02g008970	12556326	12556835	+	similar to Pathogenesis related protein-1
Sb02g009290	13282764	13315710	+	similar to Chromosome chr9 scaffold_49, whole genome shotgun sequence
Sb02g009370	13417051	13417944	-	similar to Putative uncharacterized protein
Sb02g009380	13420891	13421784	-	similar to Putative uncharacterized protein
Sb02g009620	13766661	13767949	+	Predicted protein
Sb02g009782	14038272	14039652	-	similar to Barley B recombinant
Sb02g009785	14041772	14041954	+	similar to Os10g0148800 protein
Sb02g009790	14062232	14076032	-	similar to Calcium-dependent protein kinase
Sb02g009835	14203578	14215397	+	similar to Putative uncharacterized protein
Sb02g010470	15742282	15762745	+	similar to Tyrosine decarboxylase 1
Sb02g010500	15958622	15967517	+	similar to Serine carboxypeptidase family protein
Sb02g010530	16116287	16122169	+	Predicted protein
Sb02g010640	16454028	16464919	-	similar to Os07g0452400 protein
Sb02g010820	16996062	17017070	-	Predicted protein
Sb02g010955	17487365	17487502	+	Predicted protein
Sb02g011000	17642792	17673469	+	similar to Putative uncharacterized protein
Sb02g011160	18173176	18201996	+	similar to Putative ATP-binding cassette, sub-family B, member 10
Sb02g011160	18173201	18202361	+	similar to Putative ATP-binding cassette, sub-family B, member 10
Sb02g011546	19233975	19236257	-	weakly similar to Putative non-LTR retroelement reverse transcriptase
Sb02g011690	19561336	19575795	-	similar to Os09g0566500 protein
Sb02g011920	19847910	19856438	+	similar to Fatty acyl coA reductase
Sb02g011932	19867617	19867985	+	similar to Protein HIRA
Sb02g011935	19867986	19868264	+	similar to Protein HIRA
Sb02g012320	20582813	20592033	+	similar to Putative uncharacterized protein
Sb02g012440	20994539	21061738	+	weakly similar to Putative uncharacterized protein
Sb02g012600	21676909	21703787	-	similar to Putative replication protein A2
Sb02g012863	22404960	22405778	-	Predicted protein
Sb02g012866	22406797	22408845	-	weakly similar to Putative uncharacterized protein P0565A07.109
Sb02g012950	22500353	22512559	+	similar to Putative uncharacterized protein
Sb02g012975	22708215	22708712	-	similar to Zinc knuckle family protein
Sb02g012990	22782447	22794567	+	similar to Os09g0132200 protein
Sb02g013050	23112868	23164902	+	similar to Similarity to Na+/H+ antiporter
Sb02g013090	23199819	23215261	-	similar to transposon protein, putative, Mutator sub-class
Sb02g013136	23448733	23450119	+	Predicted protein
Sb02g013140	23536337	23549229	-	Predicted protein
Sb02g013256	24652295	24653020	+	weakly similar to Putative transposon protein
Sb02g013291	24658030	24661762	+	Predicted protein
Sb02g013390	25302304	25357373	+	similar to Sulfate transporter
Sb02g014000	26277698	26310297	+	similar to Putative defective chloroplasts and leaves (DCL) protein
Sb02g014900	29016484	29018532	+	similar to Putative uncharacterized protein
Sb02g015330	29902514	29922054	-	similar to Integral membrane protein-like
Sb02g015750	31900568	31902828	+	Predicted protein
Sb02g015755	31903710	31904924	+	Predicted protein
Sb02g015760	31905476	31905742	-	similar to RIRE gag/pol protein
Sb02g015762	31906031	31906303	-	similar to Putative prpol
Sb02g015765	31908973	31910369	-	similar to Putative gag-pol-orf1
Sb02g015821	33057960	33059324	+	Predicted protein
Sb02g015861	33059768	33063025	+	similar to Putative uncharacterized protein
Sb02g015901	36027280	36028131	-	similar to Putative reverse transcriptase
Sb02g015941	36033623	36034480	-	similar to Putative reverse transcriptase
Sb02g016190	37104301	37104771	+	weakly similar to Os02g0513700 protein
Sb02g016600	37820526	37844247	+	similar to Putative uncharacterized protein
Sb02g016701	38303894	38304280	-	similar to Putative uncharacterized protein
Sb02g017799	41911634	41928325	-	similar to DNA-directed RNA polymerase subunit beta
Sb02g017976	43498758	43499132	+	similar to Putative uncharacterized protein
Sb02g018570	45150333	45162448	-	similar to R-interacting factor 1
Sb02g018910	45979897	45995131	-	similar to Thyroid hormone receptor-associated protein complex component TRAP170- like protein
Sb02g019325	46717175	46718059	-	weakly similar to Putative DNA-binding protein
Sb02g019360	46798439	46834129	-	similar to SMC6 protein
Sb02g019484	47277211	47280101	+	Predicted protein
Sb02g019486	47281526	47281837	+	Predicted protein
Sb02g019931	48497237	48498097	+	weakly similar to Putative uncharacterized protein OJ1325D05.18
Sb02g019981	48654077	48692640	+	Predicted protein
Sb02g020230	48986534	49004283	-	Predicted protein
Sb02g020290	49235739	49256871	+	similar to Putative uncharacterized protein
Sb02g020320	49273445	49283984	+	similar to Ferrochelatase
Sb02g020330	49306932	49313956	+	weakly similar to Putative uncharacterized protein OJ1119_A04.111
Sb02g020360	49427516	49437267	-	similar to Phosphate/phosphoenolpyruvate translocator
Sb02g020420	49565552	49579409	-	weakly similar to DNA binding protein-like
Sb02g020800	50992096	51027212	-	similar to EMF-like
Sb02g020848	51359280	51379920	-	Predicted protein
Sb02g020950	51716460	51717182	-	similar to Putative uncharacterized protein
Sb02g020960	51768526	51784213	+	Predicted protein
Sb02g021215	52643192	52643438	-	similar to Putative gag-pol-orf2
Sb02g021510	53449379	53452517	+	Predicted protein
Sb02g021820	53994545	54014672	+	weakly similar to 163k15.5
Sb02g022084	54485129	54494295	+	Predicted protein
Sb02g022197	54644729	54653551	+	weakly similar to Nodulation receptor kinase-like protein
Sb02g023053	56411273	56412544	-	Predicted protein
Sb02g024025	57991219	57993057	+	Predicted protein
Sb02g024410	58703572	58704119	-	similar to RAMOSA1 C2H2 zinc-finger transcription factor
Sb02g024427	58739810	58745158	+	weakly similar to Os08g0176000 protein
Sb02g024785	59389392	59389529	+	Predicted protein
Sb02g024930	59614373	59616409	-	Predicted protein
Sb02g024940	59618385	59618975	+	similar to Os08g0419800 protein
Sb02g024950	59623376	59623777	+	similar to Putative uncharacterized protein
Sb02g025310	60079134	60086393	-	similar to Putative uncharacterized protein
Sb02g026075	61103777	61104478	+	similar to Putative uncharacterized protein
Sb02g026570	61720269	61724186	+	similar to Putative uncharacterized protein
Sb02g026580	61730966	61732204	-	similar to Putative uncharacterized protein B1342C04.33
Sb02g026720	61904674	61919868	+	similar to Putative uncharacterized protein
Sb02g026805	61984820	61985023	-	Predicted protein
Sb02g027170	62370020	62373078	+	similar to Putative ripening regulated protein DDTFR18
Sb02g027180	62377454	62379794	+	similar to Putative ripening regulated protein DDTFR18
Sb02g027600	62888881	62892419	+	similar to Putative serine carboxypeptidase
Sb02g027810	63084798	63095584	+	similar to Subtilisin-like protease
Sb02g028090	63302779	63312394	+	similar to Putative uncharacterized protein
Sb02g028090	63303061	63312394	+	similar to Putative uncharacterized protein
Sb02g028600	63788156	63794275	-	similar to Putative uncharacterized protein
Sb02g028935	64048135	64069090	+	similar to Cation-transporting ATPase
Sb02g029000	64180250	64194965	+	similar to DNA topoisomerase
Sb02g029510	64608590	64610859	-	similar to Os09g0510000 protein
Sb02g029512	64614089	64614319	-	similar to Os09g0325700 protein
Sb02g029515	64614347	64614655	-	similar to Os09g0325700 protein
Sb02g029780	64842989	64851857	+	similar to Putative uncharacterized protein
Sb02g029990	65107698	65108168	-	similar to Putative uncharacterized protein
Sb02g030000	65117866	65121362	+	similar to Diaphanous protein-like
Sb02g030010	65121711	65125107	-	similar to Acyl-CoA thioester hydrolase-like
Sb02g030020	65125928	65128065	+	similar to Putative indole-3-acetate beta-glucosyltransferase
Sb02g030030	65129879	65131442	-	similar to Putative uncharacterized protein
Sb02g030996	66013654	66013818	-	similar to Putative uncharacterized protein
Sb02g031220	66205714	66210434	-	similar to Putative uncharacterized protein
Sb02g031730	66616928	66617649	+	similar to Putative uncharacterized protein
Sb02g031740	66618719	66619443	-	similar to Auxin induced protein
Sb02g031750	66620569	66622241	-	weakly similar to Putative uncharacterized protein
Sb02g031755	66622311	66622859	-	weakly similar to Chromosome chr14 scaffold_27, whole genome shotgun sequence
Sb02g031940	66734806	66737621	-	similar to Flavin containing monooxygenase 3-like
Sb02g031950	66738370	66740028	-	similar to Flavin-containing monooxygenase 3-like
Sb02g031960	66741755	66743771	+	weakly similar to Putative uncharacterized protein OJ1210_A07.18
Sb02g032250	67012994	67020086	+	similar to UTP--glucose-1-phosphate uridylyltransferase
Sb02g033840	68381416	68398030	-	similar to Putative uncharacterized protein
Sb02g034320	68851980	68853044	+	similar to Putative Dof zinc finger protein
Sb02g034380	68936151	68947790	+	similar to Methionine aminopeptidase
Sb02g034480	69066757	69069147	+	similar to Os05g0310600 protein
Sb02g034480	69066811	69068835	+	similar to Os05g0310600 protein
Sb02g034490	69068354	69073043	-	similar to Cathepsin B-like cysteine protease
Sb02g034490	69068354	69073144	-	similar to Cathepsin B-like cysteine protease
Sb02g034490	69068354	69073144	-	similar to Cathepsin B-like cysteine protease
Sb02g036020	70395852	70405992	+	similar to Putative cellulose synthase-like protein OsCslF1
Sb02g036990	71418895	71423340	+	similar to Putative uncharacterized protein
Sb02g037170	71548930	71549256	+	similar to Putative uncharacterized protein OJ1699_E05.35
Sb02g038365	72641869	72644344	-	similar to 40S ribosomal protein S3a
Sb02g038370	72655582	72657756	-	similar to 40S ribosomal protein S3a
Sb02g038710	72909532	72920126	+	similar to Probable 6-phosphogluconolactonase 2
Sb02g039130	73255405	73277570	+	similar to ABC transporter permease protein-like protein
Sb02g039430	73526167	73526484	+	similar to Os07g0619200 protein
Sb02g039433	73531020	73531925	+	similar to Os07g0619200 protein
Sb02g039660	73709915	73714819	-	similar to Phospho-2-dehydro-3-deoxyheptonate aldolase 2, chloroplast precursor
Sb02g039720	73775330	73777684	+	similar to Chromosome undetermined scaffold_1427, whole genome shotgun sequence
Sb02g039730	73778097	73780738	+	weakly similar to Metal-transporting P-type ATPase-like protein
Sb02g040080	74154026	74156802	-	similar to 40S ribosomal protein S9, putative, expressed
Sb02g040090	74157119	74158611	+	similar to Putative uncharacterized protein
Sb02g040095	74160420	74160572	-	similar to Putative uncharacterized protein
Sb02g040100	74160624	74161285	-	weakly similar to Putative uncharacterized protein OJ1448_G06.12
Sb02g040500	74436542	74438611	-	similar to Cytochrome P450 CYP709C1
Sb02g040690	74589797	74596348	-	similar to Putative uncharacterized protein
Sb02g041320	75172747	75180192	+	similar to Putative uncharacterized protein OJ1316_A04.107
Sb02g041530	75322210	75325042	-	similar to Putative uncharacterized protein
Sb02g041690	75443433	75451056	-	similar to Os07g0658100 protein
Sb02g041750	75511923	75514344	-	Predicted protein
Sb02g042720	76390403	76392751	-	similar to Pentatricopeptide (PPR) repeat-containing protein-like
Sb02g042765	76471212	76486261	-	Predicted protein
Sb02g043180	76937595	76940453	-	similar to Os07g0682400 protein
Sb02g043390	77213539	77215014	-	similar to Zinc finger (C3HC4-type RING finger) protein family-like
Sb02g043490	77301475	77310467	-	similar to Peptidyl-prolyl cis-trans isomerase-like protein
Sb02g044100	77924496	77927413	-	similar to Proliferating cell nuclear antigen
Sb03g000240	65767	68080	-	similar to WRKY transcription factor 1
Sb03g000490	337024	349211	-	similar to Nodule inception protein-like
Sb03g000775	582451	583158	-	weakly similar to Putative RIRE2 orf3
Sb03g000900	734114	735071	-	similar to PHD finger transcription factor-like
Sb03g001445	1304569	1305330	+	weakly similar to Os08g0438400 protein
Sb03g001570	1426867	1434383	-	similar to Putative uncharacterized protein
Sb03g001940	1770651	1773329	+	similar to Transcription factor PCF5
Sb03g002030	1878538	1890206	-	similar to Putative DEAH (Asp-Glu-Ala-His) box polypeptide 35
Sb03g003130	3229111	3233250	+	similar to Aurora kinase
Sb03g003140	3233374	3237141	-	similar to Putative uncharacterized protein
Sb03g003305	3489535	3490620	-	similar to Putative copia polyprotein
Sb03g003690	3923602	3925278	-	similar to Putative uncharacterized protein
Sb03g003727	3975567	3985685	+	weakly similar to Protein kinase family protein
Sb03g003980	4214861	4223047	+	similar to Putative uncharacterized protein
Sb03g004130	4396670	4399093	-	similar to Putative UDP-glucose: flavonoid 7-O-glucosyltransferase
Sb03g004140	4404122	4406053	-	similar to Putative UDP-glucose: flavonoid 7-O-glucosyltransferase
Sb03g004420	4674079	4680235	+	similar to DEAD-box ATP-dependent RNA helicase 14
Sb03g004580	4837541	4852212	+	similar to Putative RST1
Sb03g005020	5239151	5243426	+	similar to Putative cytochrome P450
Sb03g005100	5304862	5324229	+	similar to OSJNBa0065H10.9 protein
Sb03g005853	5910967	5912184	-	Predicted protein
Sb03g005856	5912984	5914916	-	Predicted protein
Sb03g006790	7038868	7046932	-	similar to Transcription factor HBP-1b
Sb03g007020	7234495	7237147	+	similar to Putative uncharacterized protein
Sb03g007200	7444770	7446758	-	similar to Putative uncharacterized protein
Sb03g008131	8619764	8621163	+	weakly similar to transposon protein, putative, Mutator sub-class
Sb03g008135	8622562	8622735	-	Predicted protein
Sb03g008370	8870684	8883423	+	similar to Putative uncharacterized protein
Sb03g008670	9310379	9319344	-	similar to Putative uncharacterized protein
Sb03g008680	9326211	9364745	-	similar to Os01g0106700 protein
Sb03g008755	9410929	9412022	+	Predicted protein
Sb03g009570	10303695	10304946	-	similar to Putative uncharacterized protein
Sb03g009620	10365407	10371565	-	similar to Phosphatidylinositolglycan class O, putative, expressed
Sb03g009630	10373367	10378432	-	weakly similar to Chromosome chr7 scaffold_42, whole genome shotgun sequence
Sb03g009935	10723978	10724310	-	Predicted protein
Sb03g010340	11199021	11200358	+	similar to Putative geranylgeranyl hydrogenase
Sb03g010350	11200837	11204296	-	similar to Putative uncharacterized protein
Sb03g010360	11208171	11211449	-	similar to Putative peroxisomal Ca-dependent solute carrier
Sb03g010370	11212885	11216375	-	similar to Putative uncharacterized protein
Sb03g010410	11248747	11249181	+	similar to Putative uncharacterized protein
Sb03g010900	11915919	11923833	+	weakly similar to Putative uncharacterized protein
Sb03g012030	13808037	13819548	-	similar to Glycoprotease family protein, expressed
Sb03g012680	15183089	15195230	-	similar to Putative uncharacterized protein
Sb03g013300	16270599	16284323	-	similar to Putative UDP-Gal:betaGlcNAc beta 1,3-galactosyltransferase-I
Sb03g013315	16373845	16375241	+	Predicted protein
Sb03g013540	17006847	17017981	+	similar to Dihydrolipoyl dehydrogenase
Sb03g013540	17006847	17017981	+	similar to Dihydrolipoyl dehydrogenase
Sb03g013560	17077594	17079556	-	similar to Os02g0236500 protein
Sb03g013685	17586248	17600014	+	similar to Putative non-LTR retroelement reverse transcriptase
Sb03g013735	17800930	17801490	+	weakly similar to Putative DNA-binding protein
Sb03g014460	19484723	19502625	-	similar to Putative HASTY
Sb03g014770	20370959	20374770	-	Predicted protein
Sb03g014785	20424389	20425765	+	similar to Zinc finger protein-like
Sb03g015000	20808055	20830559	+	similar to CUL1
Sb03g016080	25702727	25740940	+	similar to Dehydrogenase-like protein
Sb03g016290	26160924	26161966	+	similar to Putative uncharacterized protein
Sb03g016771	27340350	27341393	-	similar to Putative copia polyprotein
Sb03g018040	29394870	29432724	+	similar to Os01g0375200 protein
Sb03g018260	30217410	30218060	+	Predicted protein
Sb03g018270	30318226	30349895	+	similar to ATP-dependent Clp protease proteolytic subunit
Sb03g018490	30886383	30887406	-	similar to Expressed protein
Sb03g018791	31584854	31588393	-	similar to H0112G12.6 protein
Sb03g019606	36795302	36795787	+	similar to OSIGBa0112G01.3 protein
Sb03g019673	36798223	36798942	+	similar to Putative transposase protein
Sb03g020630	39396731	39423999	-	similar to STAM binding protein-like protein
Sb03g022060	42445235	42446072	+	similar to RNA-dependent RNA polymerase
Sb03g022063	42446073	42446285	+	similar to RNA-dependent RNA polymerase
Sb03g022066	42488270	42488413	+	Predicted protein
Sb03g022360	43785025	43794167	-	Predicted protein
Sb03g022370	43819850	43822026	-	Predicted protein
Sb03g022372	43831178	43833495	+	weakly similar to Os01g0722800 protein
Sb03g022820	44982816	44984429	+	similar to Putative uncharacterized protein
Sb03g023051	45922182	45925379	-	similar to Putative uncharacterized protein
Sb03g023091	45925551	45927191	-	Predicted protein
Sb03g023450	46770017	46774787	-	Predicted protein
Sb03g023780	47602457	47615309	+	Predicted protein
Sb03g023913	47712762	47732348	+	Predicted protein
Sb03g024835	49673255	49673383	-	similar to Putative uncharacterized protein S126P21.5
Sb03g025110	50339522	50344167	+	similar to Putative uncharacterized protein
Sb03g025190	50576498	50580236	-	similar to Putative sialin
Sb03g025250	50680009	50699443	+	similar to Putative uncharacterized protein
Sb03g025720	51675981	51680871	+	similar to Putative carbamoyl phosphate synthase large subunit
Sb03g025730	51689396	51691689	-	similar to Putative calmodulin-binding protein
Sb03g025865	52022850	52022981	+	similar to Serine carboxypeptidase II-2 precursor (EC 3.4.16.6) (CP-MII.2)
Sb03g026320	53027441	53030686	-	similar to Os01g0587300 protein
Sb03g026380	53171669	53173449	+	weakly similar to Putative uncharacterized protein
Sb03g026420	53207074	53208096	-	weakly similar to Putative copia polyprotein
Sb03g026680	53524970	53553230	+	similar to Zinc finger-like
Sb03g027130	54463416	54484838	-	weakly similar to Putative uncharacterized protein
Sb03g027380	54875575	54890945	-	similar to Os01g0607400 protein
Sb03g027495	55118040	55120138	+	similar to H0112G12.6 protein
Sb03g027500	55131732	55136005	-	similar to Pleiotropic drug resistance protein 3
Sb03g028500	56424512	56437882	+	similar to Beta adaptin-like
Sb03g028970	57135378	57149675	+	similar to MRNA-associated protein mrnp41-like
Sb03g029170	57310079	57320518	+	similar to Carbonic anhydrase
Sb03g029170	57310079	57320518	+	similar to Carbonic anhydrase
Sb03g029170	57310079	57320518	+	similar to Carbonic anhydrase
Sb03g029890	58159076	58171623	+	similar to Protein phosphatase 2C-like
Sb03g030320	58564153	58564836	-	similar to Putative copia polyprotein
Sb03g030325	58565948	58566097	+	Predicted protein
Sb03g030380	58617473	58622390	+	similar to D1 protease-like protein precursor
Sb03g031895	60259866	60269847	+	weakly similar to Bacterial blight resistance protein XA26
Sb03g032732	61175042	61176412	-	weakly similar to Putative transposon protein
Sb03g032735	61179456	61179857	-	similar to OSIGBa0103I21.5 protein
Sb03g033760	62017913	62020243	+	similar to Putative uncharacterized protein
Sb03g034670	62841197	62843114	-	similar to WRKY transcription factor-like
Sb03g035430	63537603	63537983	+	Predicted protein
Sb03g035440	63540734	63543279	+	similar to Putative uncharacterized protein
Sb03g035450	63544264	63544904	-	Predicted protein
Sb03g036080	64106027	64124437	+	similar to Os01g0773600 protein
Sb03g038320	66253966	66254463	-	similar to Os01g0823500 protein
Sb03g039350	67044508	67051454	+	similar to Os07g0568400 protein
Sb03g039695	67371448	67373404	-	Predicted protein
Sb03g039840	67475942	67479886	-	similar to Putative homeodomain protein
Sb03g039940	67577115	67588947	-	similar to Zinc finger protein-like
Sb03g040780	68290711	68291241	+	weakly similar to Os01g0864200 protein
Sb03g040841	68334566	68335987	+	similar to Os04g0480600 protein
Sb03g040844	68345613	68348492	+	weakly similar to Putative retroelement
Sb03g041030	68558577	68559913	+	similar to Putative uncharacterized protein
Sb03g041150	68688912	68699153	+	similar to Putative lung alpha/beta hydrolase protein 1
Sb03g041160	68707309	68714260	+	similar to Putative lung alpha/beta hydrolase protein 1
Sb03g042665	70021460	70021693	+	similar to Cytochrome P450-like protein
Sb03g043230	70604831	70608309	+	similar to Protein terminal ear1
Sb03g044750	72091331	72092705	-	similar to Os01g0929500 protein
Sb03g045335	72580633	72581587	+	similar to Putative uncharacterized protein
Sb03g045340	72581636	72587512	+	similar to Putative uncharacterized protein
Sb03g045340	72581652	72587811	+	similar to Putative uncharacterized protein
Sb03g045350	72589580	72590179	-	Predicted protein
Sb03g045360	72592744	72597427	-	similar to Hydroxyproline-rich glycoprotein-like
Sb04g000200	8909	9743	-	similar to Os06g0271400 protein
Sb04g000205	10238	11089	-	weakly similar to Os06g0271400 protein
Sb04g000570	394064	406016	+	similar to Putative uncharacterized protein
Sb04g000700	505130	507523	-	similar to Os10g0474300 protein
Sb04g000700	505148	507523	-	similar to Os10g0474300 protein
Sb04g000790	612487	617835	+	similar to Putative uncharacterized protein
Sb04g000800	619923	621568	-	Predicted protein
Sb04g001760	1503538	1506346	+	similar to Terpene synthase 2
Sb04g002060	1863229	1876993	+	similar to Putative uncharacterized protein
Sb04g002075	1905688	1908394	-	similar to Putative uncharacterized protein
Sb04g002345	2097805	2098890	-	similar to Putative copia polyprotein
Sb04g003280	3125105	3127914	-	weakly similar to Os09g0473900 protein
Sb04g005130	4956445	4976039	-	similar to Cation-transporting ATPase
Sb04g006636	6644200	6644469	-	similar to Protein MONOCULM 1
Sb04g006640	6657036	6657337	-	similar to Putative uncharacterized protein
Sb04g007200	7355504	7356495	+	similar to ATP synthase subunit beta
Sb04g007340	7542963	7557836	-	similar to Coatomer subunit beta'-2
Sb04g007340	7542976	7558105	-	similar to Coatomer subunit beta'-2
Sb04g007410	7651927	7654300	-	Predicted protein
Sb04g007420	7659348	7662382	-	Predicted protein
Sb04g007853	8327772	8338882	+	similar to Cell division-associated protein BIMB-like
Sb04g008000	8666172	8675910	-	similar to Putative uncharacterized protein
Sb04g008362	9526775	9527713	-	Predicted protein
Sb04g008515	9872055	9872471	+	Predicted protein
Sb04g008520	9879991	9881384	-	similar to Pentatricopeptide (PPR) repeat-containing protein-like
Sb04g008530	9886829	9888743	+	similar to 60S ribosomal protein L11-1
Sb04g008547	9918299	9921285	+	similar to Putative uncharacterized protein
Sb04g008850	10445502	10462382	+	similar to Os02g0247800 protein
Sb04g009057	10970545	10970763	+	Predicted protein
Sb04g009135	11138034	11140667	-	similar to Os06g0478200 protein
Sb04g010030	13168230	13171373	-	similar to Putative uncharacterized protein
Sb04g010196	13681488	13681952	+	similar to Putative uncharacterized protein hypro4
Sb04g010280	13888588	13896893	-	Predicted protein
Sb04g010430	14398198	14410115	-	similar to Putative galactoside 2-alpha-L-fucosyltransferase
Sb04g010650	14803411	14813643	-	similar to Isochorismatase hydrolase-like
Sb04g010660	14815064	14840197	-	similar to Probable tocopherol cyclase, chloroplast precursor
Sb04g010990	15713948	15758647	+	similar to Putative uncharacterized protein
Sb04g010995	15841517	15843302	-	weakly similar to Putative uncharacterized protein
Sb04g011093	16273764	16273934	-	similar to TNP2-like protein
Sb04g011190	16477264	16537016	-	similar to Os02g0153200 protein
Sb04g011320	16944500	16955340	+	similar to Putative GDSL-lipase
Sb04g012175	18897759	18898049	+	similar to OSIGBa0102I15.8 protein
Sb04g012200	18962315	18978792	-	similar to Putative uncharacterized protein OSJNBa0073G17.48-1
Sb04g012210	19132841	19136321	+	similar to Os01g0146700 protein
Sb04g012430	19625330	19646639	-	similar to Cysteine desulfurase, putative, expressed
Sb04g012650	20123024	20157870	+	weakly similar to Calmodulin-binding protein-like
Sb04g013160	22007463	22021515	-	similar to Putative guanylate binding protein
Sb04g013790	24574794	24595965	+	similar to Protein DEHYDRATION-INDUCED 19 homolog 4
Sb04g013790	24574794	24596184	+	similar to Protein DEHYDRATION-INDUCED 19 homolog 4
Sb04g014390	32241612	32257255	+	similar to Putative uncharacterized protein OJ1521_G01.18
Sb04g014810	33528897	33573182	+	similar to PREDICTED: hypothetical protein, partial
Sb04g015010	34146042	34205308	-	similar to Probable protein transport Sec1a
Sb04g015440	35281164	35283068	+	Predicted protein
Sb04g017407	40307648	40308088	-	weakly similar to HAT family dimerisation domain containing protein
Sb04g017410	40308245	40309321	-	Predicted protein
Sb04g017540	41075842	41114004	+	similar to Os02g0469200 protein
Sb04g017540	41075842	41114004	+	similar to Os02g0469200 protein
Sb04g018050	42155845	42171075	-	similar to Vacuolar protein sorting 13C protein-like
Sb04g019330	45289168	45306751	-	Predicted protein
Sb04g019421	45437204	45437446	-	Predicted protein
Sb04g019840	46506867	46518324	+	similar to P0696G06.8 protein
Sb04g020040	46807335	46810469	+	similar to Putative uncharacterized protein P0040H05.31
Sb04g020110	47247945	47248541	+	similar to Putative uncharacterized protein
Sb04g020720	48763629	48770175	+	similar to Class III peroxidase 66
Sb04g021050	49374981	49382776	-	similar to Putative uncharacterized protein
Sb04g021340	50324735	50326493	-	weakly similar to Os09g0291000 protein
Sb04g022280	51716848	51718071	-	similar to Os02g0548700 protein
Sb04g024700	54445502	54446682	+	Predicted protein
Sb04g025230	55062168	55063901	-	similar to Os02g0603000 protein
Sb04g025240	55066660	55068668	-	similar to Fasciated ear2
Sb04g025245	55069994	55071295	+	Predicted protein
Sb04g025590	55358438	55369221	+	similar to Os09g0436400 protein
Sb04g025625	55405494	55410522	+	similar to Putative iron-stress related protein
Sb04g025810	55595602	55597215	+	similar to Putative GAG-POL-orf2 protein
Sb04g026970	56900116	56900784	+	similar to TCP family transcription factor-like
Sb04g027070	56975294	56976722	+	Predicted protein
Sb04g027360	57250275	57251472	-	similar to Putative uncharacterized protein
Sb04g027990	57930105	57937298	-	similar to Sterol desaturase-like
Sb04g028510	58568303	58583263	+	similar to Os02g0738900 protein
Sb04g029400	59489966	59491684	-	similar to Putative uncharacterized protein
Sb04g029640	59730691	59731550	-	Predicted protein
Sb04g030120	60154720	60155172	+	similar to Putative uncharacterized protein
Sb04g030130	60157928	60158344	+	similar to Putative uncharacterized protein
Sb04g030340	60345898	60346443	-	similar to Histone H2B.5
Sb04g030630	60590491	60606677	+	similar to Putative uncharacterized protein
Sb04g030720	60716231	60719397	-	similar to Putative pectin acetylesterase
Sb04g031610	61572392	61577986	-	similar to Putative uncharacterized protein
Sb04g031610	61573972	61577986	-	similar to Putative uncharacterized protein
Sb04g031620	61579203	61579734	+	similar to Histone H4
Sb04g032580	62541162	62544687	-	similar to OSJNBb0012E24.2 protein
Sb04g032660	62680045	62680413	-	similar to RCc3 protein
Sb04g032670	62686594	62686962	-	similar to RCc3 protein
Sb04g032750	62738706	62740044	+	Predicted protein
Sb04g032780	62758184	62759843	+	weakly similar to Putative uncharacterized protein
Sb04g033210	63118551	63123635	+	similar to Ribosomal protein L19
Sb04g034133	63982992	63991125	-	weakly similar to OSIGBa0093K19.10 protein
Sb04g037110	66794263	66796549	-	similar to Os02g0816100 protein
Sb04g038230	67708131	67713953	-	weakly similar to Expressed protein
Sb04g038240	67715714	67718025	-	similar to Putative sexual differentiation process protein isp4
Sb04g038510	67875331	67898850	+	similar to Putative callose synthase 1 catalytic subunit
Sb04g038590	67950488	67951405	-	weakly similar to Putative circadian clock coupling factor ZGT
Sb05g000845	700158	709547	-	Predicted protein
Sb05g000910	848281	849163	+	Predicted protein
Sb05g000915	861149	861271	-	Predicted protein
Sb05g000983	976836	979709	+	Predicted protein
Sb05g001670	1810718	1812093	-	Predicted protein
Sb05g002215	2382348	2382729	-	Predicted protein
Sb05g002320	2454310	2455685	+	similar to PPR protein
Sb05g002330	2459297	2461692	+	similar to Protein Rf1, mitochondrial precursor
Sb05g002360	2525727	2528404	-	similar to Protein Rf1, mitochondrial precursor
Sb05g002510	2666132	2670744	+	Predicted protein
Sb05g002676	2825829	2826137	+	similar to Os11g0143500 protein
Sb05g002680	2831712	2833370	-	weakly similar to Putative uncharacterized protein
Sb05g003060	3378920	3383194	+	similar to Second messenger-dependent protein kinase, putative
Sb05g003170	3549122	3550355	+	similar to Sialyltransferase-like protein
Sb05g004200	5118414	5125818	+	weakly similar to H0311C03.6 protein
Sb05g004235	5294975	5295925	-	similar to Putative transposase protein
Sb05g004320	5424590	5425696	+	weakly similar to Putative uncharacterized protein
Sb05g004330	5443808	5445511	+	weakly similar to Putative uncharacterized protein
Sb05g004335	5453948	5454430	+	similar to Hydroperoxide lyase
Sb05g004345	5469873	5470280	+	similar to Putative uncharacterized protein
Sb05g004350	5487149	5489618	-	Predicted protein
Sb05g004410	5541061	5542824	+	weakly similar to Putative uncharacterized protein
Sb05g004420	5546460	5549149	+	similar to Putative uncharacterized protein
Sb05g005250	6902087	6903127	-	similar to OSJNBa0065J03.16 protein
Sb05g005620	7705673	7706251	+	similar to Aluminum-induced protein
Sb05g005630	7709985	7710797	+	similar to Aluminum-induced protein
Sb05g005640	7723866	7724643	+	similar to Aluminum-induced protein
Sb05g005866	8556474	8557799	-	similar to Os06g0613800 protein
Sb05g006110	9120357	9121446	-	Predicted protein
Sb05g006115	9123259	9124377	-	similar to OSJNBb0014D23.8 protein
Sb05g006355	9942964	9944169	+	weakly similar to Os08g0125300 protein
Sb05g006410	10256189	10271134	-	Predicted protein
Sb05g006770	11453480	11453752	+	similar to Putative uncharacterized protein
Sb05g006780	11454736	11455008	+	similar to Putative uncharacterized protein
Sb05g006790	11455993	11456265	+	similar to Putative uncharacterized protein
Sb05g006800	11457249	11457521	+	similar to Putative uncharacterized protein
Sb05g006810	11458487	11458759	+	similar to Putative uncharacterized protein
Sb05g006820	11459725	11459997	+	similar to Putative uncharacterized protein
Sb05g006830	11460982	11461254	+	similar to Putative uncharacterized protein
Sb05g006848	11505333	11505719	+	similar to Putative uncharacterized protein
Sb05g006890	11626538	11643195	+	similar to At2g43970/F6E13.10
Sb05g006940	11775902	11797843	-	similar to transposon protein, putative, CACTA, En/Spm sub-class, expressed
Sb05g006955	11853456	11853851	-	similar to Zinc knuckle family protein, expressed
Sb05g007092	12448134	12448325	-	Predicted protein
Sb05g007140	12548445	12549526	+	similar to Putative copia polyprotein
Sb05g007990	14294137	14309511	+	similar to transposon protein, putative, CACTA, En/Spm sub-class
Sb05g008400	15502678	15509413	+	similar to Serpin
Sb05g008466	15846798	15851386	-	similar to OSIGBa0114M03.4 protein
Sb05g008640	16916558	16929488	+	similar to RNA polymerase Rpb3/Rpb11 dimerisation domain containing protein, expressed
Sb05g009415	18855948	18856304	-	similar to Putative uncharacterized protein
Sb05g009700	19480201	19482063	+	similar to Os06g0271400 protein
Sb05g010010	20193413	20211741	+	similar to Putative uncharacterized protein
Sb05g010030	20228218	20229627	-	similar to Putative uncharacterized protein
Sb05g010321	21063044	21065332	-	similar to T29M8.13 protein
Sb05g010340	21186281	21203041	-	similar to hypothetical protein Haso02002276
Sb05g010350	21294702	21295520	+	Predicted protein
Sb05g011121	23054828	23109376	-	weakly similar to transposon protein, putative, CACTA, En/Spm sub-class
Sb05g012386	25789275	25789636	-	weakly similar to Putative uncharacterized protein
Sb05g012530	25948384	25970465	-	similar to Receptor-like kinase RHG4
Sb05g013170	27166690	27211521	+	similar to FHA domain containing protein, expressed
Sb05g013190	27354787	27382604	-	similar to Zinc finger CCCH type domain containing protein ZFN, putative, expressed
Sb05g013630	28473807	28475174	+	weakly similar to Putative uncharacterized protein
Sb05g014050	29434063	29435480	-	similar to Putative uncharacterized protein
Sb05g015080	31915691	31958558	-	similar to Putative uncharacterized protein At2g26470
Sb05g015080	31915691	31958305	-	similar to Putative uncharacterized protein At2g26470
Sb05g015080	31915691	31958558	-	similar to Putative uncharacterized protein At2g26470
Sb05g015570	33608386	33608646	+	similar to Putative uncharacterized protein OJ1723_B06.130
Sb05g015575	33608647	33608883	+	similar to Putative uncharacterized protein
Sb05g015590	33735587	33757957	-	similar to Plant protein family protein, expressed
Sb05g015666	33774569	33775453	-	similar to Putative DNA-binding protein
Sb05g015800	34319797	34320515	+	similar to Eukaryotic translation initiation factor 5A
Sb05g016005	34647996	34661967	-	similar to Polyprotein
Sb05g016440	35940700	35940936	+	similar to Putative uncharacterized protein
Sb05g016465	35974684	35975001	-	similar to Cytochrome P450 like_TBP
Sb05g016470	35975144	35975311	+	similar to Zgc:165536 protein
Sb05g016556	37192609	37193682	+	Predicted protein
Sb05g016690	40932496	40933713	+	Predicted protein
Sb05g016700	40946832	40948007	+	Predicted protein
Sb05g016710	40955888	40959555	+	Predicted protein
Sb05g016730	41087968	41100752	+	similar to Bifunctional dihydrofolate reductase-thymidylate synthase (DHFR-TS)
Sb05g016826	41529911	41530167	-	similar to OSIGBa0160I04.6 protein
Sb05g017252	42544214	42622863	-	Predicted protein
Sb05g018376	44953699	44964581	+	similar to Os11g0514000 protein
Sb05g018905	45753237	45754643	-	weakly similar to Os08g0176000 protein
Sb05g018930	45798961	45800932	+	similar to Os02g0133500 protein
Sb05g018936	45814283	45835954	-	Predicted protein
Sb05g019110	46621483	46623279	+	Predicted protein
Sb05g019120	46623932	46625197	+	Predicted protein
Sb05g019123	46628318	46628998	+	weakly similar to Putative transposon protein
Sb05g019135	46730625	46731595	+	similar to P0041A24.2 protein
Sb05g019523	47756594	47771408	-	Predicted protein
Sb05g020190	49402563	49404240	-	similar to Chalcone synthase WHP1
Sb05g020220	49473660	49475309	-	similar to Chalcone synthase WHP1
Sb05g020710	50633842	50666619	+	similar to OSJNBa0042N22.17 protein
Sb05g021263	51851630	51852064	-	weakly similar to Plant integral membrane protein TIGR01569 containing protein
Sb05g021290	51964791	51965452	-	weakly similar to Putative proline-rich protein
Sb05g021330	52114612	52122601	+	Predicted protein
Sb05g021343	52195843	52201658	-	Predicted protein
Sb05g021418	52363473	52364315	+	weakly similar to Putative proline-rich protein
Sb05g021420	52375553	52377466	-	similar to UDP-sugar pyrophosphorylase
Sb05g021423	52378718	52379326	-	similar to Putative uncharacterized protein
Sb05g021426	52379367	52380790	-	similar to AT5g24810/F6A4_20
Sb05g021525	52597454	52599747	+	Predicted protein
Sb05g021746	53128681	53128944	-	similar to Putative uncharacterized protein
Sb05g021748	53129361	53129836	+	similar to Putative uncharacterized protein
Sb05g021750	53132695	53134092	-	similar to Putative uncharacterized protein
Sb05g021760	53145034	53145520	+	weakly similar to Phytosulfokine protein containing protein
Sb05g021770	53148600	53152495	-	similar to Os11g0557300 protein
Sb05g022265	53913145	53913300	+	similar to Putative gag-pol
Sb05g022325	54127924	54128100	-	Predicted protein
Sb05g022340	54181020	54183424	+	similar to Cytochrome P450 CYP51H11
Sb05g022350	54189407	54191803	+	similar to Cytochrome P450 CYP51H11
Sb05g023100	55522623	55523972	+	weakly similar to F-box domain containing protein
Sb05g023105	55528264	55529553	-	weakly similar to F-box domain containing protein
Sb05g023160	55610342	55611121	-	Predicted protein
Sb05g023480	56100916	56102988	+	Predicted protein
Sb05g023670	56409881	56410497	-	Predicted protein
Sb05g023915	56799533	56800084	-	weakly similar to Putative MADS-box protein AGL35
Sb05g024400	57586213	57586479	-	similar to Kafirin PSKR2 precursor
Sb05g024410	57588854	57589036	-	similar to Kafirin PSKR2 precursor
Sb05g024420	57589103	57589657	-	similar to Kafirin PSKR2 precursor
Sb05g024475	57660216	57660581	+	similar to Polyprotein
Sb05g024490	57712369	57719932	+	similar to Lipin, N-terminal conserved region family protein, expressed
Sb05g024500	57724107	57727050	+	similar to Expressed protein
Sb05g024695	57941815	57945133	+	weakly similar to Os02g0671800 protein
Sb05g024820	58008182	58009850	+	similar to Putative uncharacterized protein SB234M12.9
Sb05g025000	58154175	58155503	-	similar to Putative stripe rust resistance protein Yr10
Sb05g025210	58412845	58414169	-	Predicted protein
Sb05g025475	58751633	58752958	-	Predicted protein
Sb05g025600	58917679	58918539	-	Predicted protein
Sb05g025625	58952503	58953189	+	Predicted protein
Sb05g025630	58959260	58963983	-	similar to Glutathione synthetase precursor
Sb05g025655	59038334	59040871	+	similar to Os07g0434200 protein
Sb05g027110	61227829	61228529	-	weakly similar to Group 3 pollen allergen
Sb05g027130	61258641	61261974	+	similar to Os01g0228200 protein
Sb05g027230	61439827	61443238	+	weakly similar to Protein kinase domain containing protein, expressed
Sb05g027390	61667408	61670018	+	Predicted protein
Sb06g000420	429427	432320	+	similar to Putative uncharacterized protein
Sb06g000820	1149898	1151703	-	similar to O-methyltransferase ZRP4
Sb06g001503	2367340	2371144	+	Predicted protein
Sb06g001820	3323070	3325006	+	similar to 60S ribosomal protein L7a
Sb06g002070	3860906	3875635	+	similar to OSJNBb0022P19.1 protein
Sb06g002140	3999964	4001089	+	similar to OSIGBa0147O06.5 protein
Sb06g002200	4107590	4110016	+	similar to H0512B01.12 protein
Sb06g002267	4326243	4326820	+	similar to Putative uncharacterized protein
Sb06g002270	4345162	4345793	+	similar to Putative uncharacterized protein
Sb06g002741	5434100	5442034	-	similar to Putative uncharacterized protein
Sb06g002877	5753957	5763531	+	Predicted protein
Sb06g003053	6206822	6229794	-	similar to OSIGBa0101A01.3 protein
Sb06g003070	6273355	6286017	+	similar to Os05g0295800 protein
Sb06g003070	6273373	6286017	+	similar to Os05g0295800 protein
Sb06g003270	6947283	6957934	+	similar to H0211F06-OSIGBa0153M17.2 protein
Sb06g003300	7140784	7151329	-	weakly similar to OSJNBb0045P24.2 protein
Sb06g003360	7463725	7473253	+	similar to Chromosome chr11 scaffold_14, whole genome shotgun sequence
Sb06g004062	9287738	9287938	-	similar to Polyprotein
Sb06g004065	9288020	9288838	-	similar to Polyprotein
Sb06g004067	9289081	9292132	-	similar to Polyprotein
Sb06g004070	9308024	9310110	+	similar to Putative uncharacterized protein
Sb06g004550	10659612	10678729	-	similar to OSIGBa0111I14.1 protein
Sb06g005690	14489530	14509922	-	similar to Chromosome chr1 scaffold_5, whole genome shotgun sequence
Sb06g005900	15077564	15099135	-	similar to Os04g0278200 protein
Sb06g005951	15100403	15119480	-	similar to Putative uncharacterized protein
Sb06g006110	15357753	15365997	-	similar to H0117D06-OSIGBa0088B06.7 protein
Sb06g006720	16139824	16161531	+	similar to OSIGBa0113C11.1 protein
Sb06g007740	18586706	18590229	+	Predicted protein
Sb06g007940	19103532	19145123	+	similar to OSIGBa0148D14.7 protein
Sb06g008101	20686332	20686659	+	similar to Putative uncharacterized protein
Sb06g008150	23017972	23020247	-	weakly similar to Putative uncharacterized protein
Sb06g008451	25508815	25509445	+	Predicted protein
Sb06g009066	26592447	26593336	+	weakly similar to Lon protease homolog 1, mitochondrial precursor
Sb06g010640	29792906	29793583	+	weakly similar to Putative RIRE2 orf3
Sb06g010773	30098450	30098692	-	similar to Putative polyprotein
Sb06g011401	31553721	31554122	-	similar to OSIGBa0148P16.1 protein
Sb06g011931	32658512	32672177	-	Predicted protein
Sb06g012263	33617851	33620653	+	Predicted protein
Sb06g012266	33632600	33634564	-	Predicted protein
Sb06g012500	34258337	34261753	-	Predicted protein
Sb06g012505	34317984	34391024	-	Predicted protein
Sb06g012571	34688770	34689741	+	similar to P0041A24.2 protein
Sb06g012621	35043940	35046572	+	similar to Peptidyl-prolyl cis-trans isomerase
Sb06g012621	35044213	35046572	+	similar to Peptidyl-prolyl cis-trans isomerase
Sb06g012940	35646460	35657880	-	weakly similar to OSJNBb0089B03.5 protein
Sb06g013016	35814012	35814968	-	similar to Putative gag-pol polyprotein
Sb06g013020	35859755	35896736	-	similar to OSJNBa0083D01.21 protein
Sb06g013920	38386045	38395366	-	similar to Os02g0510100 protein
Sb06g013940	38496595	38507684	+	similar to OSIGBa0096P03.7 protein
Sb06g014253	39324010	39325614	+	similar to Os01g0146700 protein
Sb06g014705	40705071	40714850	+	Predicted protein
Sb06g014743	40789072	40795991	-	similar to Putative uncharacterized protein
Sb06g014780	40851048	40852096	-	similar to Os01g0549300 protein
Sb06g015070	42040955	42042240	-	weakly similar to OSJNBb0118P14.4 protein
Sb06g015870	43905260	43924998	+	similar to Probable Ufm1-specific protease
Sb06g016010	44399349	44416131	+	similar to OSIGBa0134P10.12 protein
Sb06g016046	44471646	44474216	+	similar to Os01g0146700 protein
Sb06g016360	45010862	45021852	+	similar to SWIB complex BAF60b domain-containing protein-like
Sb06g016555	45340799	45350426	-	Predicted protein
Sb06g016575	45406462	45413300	-	similar to OSIGBa0076I14.5 protein
Sb06g016720	45788727	45801754	+	similar to SET domain-containing protein SET102
Sb06g016980	46116858	46133160	-	similar to OSJNBa0084A10.14 protein
Sb06g017025	46190842	46194033	-	similar to OSJNBa0088K19.7 protein
Sb06g017035	46207728	46208699	+	similar to P0041A24.2 protein
Sb06g018324	47848650	47849063	+	similar to ATP synthase A chain
Sb06g018840	48464291	48486247	+	similar to Expressed protein
Sb06g019745	49314403	49319889	+	similar to H0305E08.1 protein
Sb06g020310	49785166	49787254	-	similar to H0510A06.6 protein
Sb06g020320	49788011	49788574	-	similar to Disease resistance response protein-like
Sb06g020960	50352443	50361278	+	similar to Os04g0490300 protein
Sb06g021780	50971440	50984043	-	similar to OSIGBa0112M24.4 protein
Sb06g022215	51436439	51450860	-	weakly similar to Putative far-red impaired response protein
Sb06g023440	52584475	52588359	-	similar to B1011H02.3 protein
Sb06g023500	52608357	52613394	+	similar to OSIGBa0125M19.5 protein
Sb06g023510	52614362	52616742	-	similar to OSIGBa0125M19.6 protein
Sb06g024285	53393449	53398847	-	similar to OSJNBa0079A21.10 protein
Sb06g024390	53521619	53522489	+	similar to OSJNBa0079A21.18 protein
Sb06g024520	53610970	53625513	+	similar to DnaJ-like protein
Sb06g025560	54517079	54525382	-	similar to OSJNBa0005N02.3 protein
Sb06g026690	55699603	55700685	-	similar to Putative copia polyprotein
Sb06g026800	55794545	55810980	+	similar to Putative uncharacterized protein
Sb06g027110	56079408	56083442	+	similar to OSIGBa0142I02-OSIGBa0101B20.21 protein
Sb06g027470	56381381	56381846	+	similar to Putative acyl-(Acyl carrier protein) thioesterase
Sb06g027480	56383333	56384549	-	similar to B0403H10-OSIGBa0105A11.10 protein
Sb06g027930	56772932	56782212	+	similar to B0402A04.2 protein
Sb06g028810	57534874	57535770	+	similar to H0313F03.20 protein
Sb06g028820	57545776	57549124	+	similar to H0313F03.20 protein
Sb06g029120	57805942	57813845	+	weakly similar to Os02g0294100 protein
Sb06g029660	58238126	58240063	+	similar to H0105C05.7 protein
Sb06g029685	58272105	58274495	-	similar to OSJNBa0059D20.8 protein
Sb06g030010	58454183	58457202	+	similar to Os05g0405500 protein
Sb06g030360	58812798	58816302	+	similar to H0423H10.8 protein
Sb06g030370	58817449	58819802	+	similar to H0306F03.8 protein
Sb06g030770	59211665	59220947	-	similar to Os02g0111600 protein
Sb06g030910	59319861	59323306	+	similar to OSIGBa0113E10.3 protein
Sb06g031250	59617406	59640888	-	similar to Os01g0681200 protein
Sb06g032200	60424023	60432887	-	similar to H0818H01.3 protein
Sb06g032290	60480616	60485826	+	similar to H0818H01.12 protein
Sb06g033410	61361466	61363217	-	similar to H0306F12.7 protein
Sb07g001500	1605890	1608139	-	similar to Putative uncharacterized protein
Sb07g001600	1888543	1891701	+	similar to Kinesin 1-like
Sb07g001903	2123263	2123586	-	Predicted protein
Sb07g002530	2791919	2796690	+	similar to Transcriptional regulators of NagC/XylR (ROK)-like
Sb07g002540	2797334	2800470	-	similar to Myosin heavy chain-like protein
Sb07g002550	2802949	2806178	-	similar to Putative uncharacterized protein
Sb07g002960	3121115	3126305	-	similar to Putative RNA recognition motif (RRM)-containing protein
Sb07g002970	3127702	3129790	-	similar to Putative DAG protein
Sb07g003385	4072350	4074618	-	similar to Syringomycin biosynthesis enzyme-like
Sb07g003387	4079378	4079500	+	Predicted protein
Sb07g003556	4323396	4325873	+	similar to Putative polyprotein
Sb07g004230	5384982	5391743	+	similar to Os08g0162500 protein
Sb07g004910	6546165	6556758	+	similar to Os07g0192300 protein
Sb07g004910	6546165	6556758	+	similar to Os07g0192300 protein
Sb07g005290	7306801	7307936	+	similar to Germin-like protein subfamily 1 member 8, putative
Sb07g005310	7409465	7410307	+	similar to Germin-like protein subfamily 1 member 8, putative
Sb07g005320	7419332	7420175	+	similar to Oxalate oxidase-like protein or germin-like protein
Sb07g005330	7426073	7426916	+	similar to Germin-like protein subfamily 1 member 8, putative
Sb07g005340	7435638	7436234	+	similar to Germin-like protein 6
Sb07g005730	8021210	8024185	-	similar to Putative uncharacterized protein
Sb07g005740	8029114	8052209	+	weakly similar to Os08g0198000 protein
Sb07g005900	8349000	8351483	-	similar to Os07g0434200 protein
Sb07g006445	9454552	9454791	+	similar to Putative uncharacterized protein
Sb07g006480	9536924	9542602	+	Predicted protein
Sb07g006933	10268950	10269081	+	similar to Beta-galactosidase 6 precursor
Sb07g006936	10288029	10288556	+	similar to Beta-galactosidase 6 precursor
Sb07g006940	10290830	10291749	+	similar to OSIGBa0113I13.2 protein
Sb07g006945	10300723	10301241	+	similar to Beta-galactosidase 6 precursor
Sb07g006950	10303479	10304398	+	similar to OSIGBa0113I13.2 protein
Sb07g007650	12053969	12066923	+	similar to Putative uncharacterized protein
Sb07g007650	12053969	12067337	+	similar to Putative uncharacterized protein
Sb07g007760	12380614	12398792	-	Predicted protein
Sb07g007835	12872319	12872714	+	similar to OSJNBa0028M15.24 protein
Sb07g008900	15285263	15285908	-	similar to Ubiquitin-like
Sb07g009370	16079100	16089380	-	similar to Putative uncharacterized protein
Sb07g009555	16947503	16947682	+	Predicted protein
Sb07g009990	17890689	17905586	+	weakly similar to Putative uncharacterized protein
Sb07g010660	19447586	19471160	+	similar to Chromosome chr9 scaffold_104, whole genome shotgun sequence
Sb07g010660	19447586	19471160	+	similar to Chromosome chr9 scaffold_104, whole genome shotgun sequence
Sb07g011260	21057547	21061350	-	Predicted protein
Sb07g011860	22592040	22600327	+	similar to Pentatricopeptide (PPR) repeat-containing protein-like
Sb07g011910	22904104	22905320	-	similar to Putative immediate-early fungal elicitor protein CMPG1
Sb07g012110	23580083	23595803	-	similar to Putative uncharacterized protein P0410E11.116
Sb07g012930	26446858	26448074	-	Predicted protein
Sb07g013350	27422010	27441152	-	weakly similar to Thyroid hormone receptor-associated protein complex component TRAP170- like protein
Sb07g013560	29264765	29289993	+	similar to Putative uncharacterized protein OSJNBa0030G18.2-1
Sb07g013671	30252128	30252412	-	similar to Cinnamoyl-CoA reductase
Sb07g014650	36091312	36108406	-	similar to Mitogen-activated protein kinase kinase 3
Sb07g014650	36091312	36108489	-	similar to Mitogen-activated protein kinase kinase 3
Sb07g014876	36565354	36565902	+	similar to Uncharacterized protein At5g31412.1
Sb07g014990	37026424	37054553	+	similar to Putative nucleolar protein
Sb07g015000	37202074	37213439	+	similar to Expressed protein
Sb07g015000	37202074	37213439	+	similar to Expressed protein
Sb07g017810	43742113	43772669	-	similar to Putative Adenylate kinase, chloroplast
Sb07g017810	43742113	43770123	-	similar to Putative Adenylate kinase, chloroplast
Sb07g018230	46190396	46204862	+	similar to Histone deacetylase
Sb07g018640	47945333	47949221	-	Predicted protein
Sb07g019150	48876893	48877668	+	Predicted protein
Sb07g019155	48879281	48881785	-	weakly similar to Putative uncharacterized protein
Sb07g019160	48886002	48887378	+	weakly similar to Putative uncharacterized protein
Sb07g019300	49476371	49509118	-	Predicted protein
Sb07g019850	51075578	51078973	+	weakly similar to Putative uncharacterized protein
Sb07g019880	51195471	51211529	-	similar to Putative uncharacterized protein
Sb07g019890	51335564	51336360	-	weakly similar to Putative uncharacterized protein
Sb07g020110	52055139	52056711	+	similar to Putative uncharacterized protein P0042B03.23
Sb07g020163	52235379	52235588	-	similar to OSJNBb0014D23.6 protein
Sb07g020280	52639404	52642066	+	similar to Chromosome chr5 scaffold_2, whole genome shotgun sequence
Sb07g020405	53059068	53061691	+	Predicted protein
Sb07g020470	53144951	53157608	-	Predicted protein
Sb07g021100	54803275	54806202	-	similar to Chromosome undetermined scaffold_201, whole genome shotgun sequence
Sb07g021215	55141516	55142358	+	Predicted protein
Sb07g021220	55147528	55150023	+	similar to HAT family dimerisation domain, putative
Sb07g021310	55309919	55311789	+	similar to Putative uncharacterized protein OSJNBa0048L03.15
Sb07g021665	55830802	55832598	-	similar to OSJNBa0061G20.2 protein
Sb07g021667	55833229	55834981	-	weakly similar to Putative uncharacterized protein
Sb07g021730	55938593	55941619	+	Predicted protein
Sb07g021940	56219220	56221605	-	similar to Putative receptor-like protein kinase
Sb07g022130	56451126	56468930	+	similar to Putative tethering factor SEC34
Sb07g022450	56990918	57000925	-	Predicted protein
Sb07g023780	58732523	58734632	-	similar to Inorganic phosphate transporter 3
Sb07g023790	58743907	58744767	+	similar to Proline-rich protein precursor
Sb07g024295	59387570	59389632	+	similar to PREDICTED: similar to phospholipase C, gamma 2, partial
Sb07g027100	62246567	62253299	+	similar to Os10g0503300 protein
Sb07g027850	62841668	62843476	-	similar to Auxin-regulated protein-like
Sb07g028040	63002738	63004800	+	similar to Os01g0871500 protein
Sb07g028050	63007131	63012078	-	similar to Putative glycerophosphoryl diester phosphodiesterase 2
Sb07g028060	63019028	63020726	-	Predicted protein
Sb07g028060	63019028	63020726	-	Predicted protein
Sb07g028220	63231727	63248061	-	weakly similar to Putative uncharacterized protein
Sb08g000770	653079	656632	+	similar to Bacterial blight resistance protein XA26
Sb08g000775	658477	659161	-	similar to Putative uncharacterized protein
Sb08g001400	1360335	1374427	+	similar to Transporter, putative, expressed
Sb08g001400	1360335	1374276	+	similar to Transporter, putative, expressed
Sb08g001400	1360335	1374428	+	similar to Transporter, putative, expressed
Sb08g001655	1674373	1674596	-	similar to High mobility group I/Y-2
Sb08g001665	1683282	1684036	-	similar to High mobility group I/Y-2
Sb08g001670	1685007	1685684	-	Predicted protein
Sb08g001680	1698049	1699666	-	weakly similar to High mobility group I/Y-2
Sb08g001910	1906849	1908784	+	similar to OSJNBb0060E08.3 protein
Sb08g002010	2032779	2037117	+	similar to Glycosyl transferase family 8 protein, expressed
Sb08g002020	2038015	2040105	-	similar to Putative uncharacterized protein
Sb08g002275	2410248	2410412	+	Predicted protein
Sb08g002350	2489434	2496044	-	similar to Rp1-like protein
Sb08g002360	2496263	2496965	+	similar to Putative uncharacterized protein 2B
Sb08g002370	2497673	2498680	+	similar to Putative uncharacterized protein 2A
Sb08g002380	2500301	2501618	-	similar to Rp1-like protein
Sb08g002390	2501986	2506522	-	similar to Rp1-like protein
Sb08g002400	2506447	2506824	+	similar to Putative uncharacterized protein 2B
Sb08g002470	2545597	2546195	-	similar to Putative group 3 pollen allergen
Sb08g002596	2695855	2696854	+	Predicted protein
Sb08g002600	2701150	2705314	+	Predicted protein
Sb08g003880	4485049	4486769	+	Predicted protein
Sb08g003883	4490293	4495416	+	similar to Putative uncharacterized protein
Sb08g003886	4495441	4496124	+	Predicted protein
Sb08g004210	4911176	4911537	-	weakly similar to Putative uncharacterized protein
Sb08g004980	6253081	6255105	+	similar to Amino acid transporter, putative, expressed
Sb08g005110	6531235	6532218	+	weakly similar to Expressed protein
Sb08g005120	6533184	6535687	-	similar to Expressed protein
Sb08g005122	6545365	6545916	+	similar to Putative polyprotein
Sb08g005230	6736627	6737043	+	similar to Putative uncharacterized protein
Sb08g005345	6956251	6957602	+	weakly similar to Os03g0140500 protein
Sb08g005420	7180755	7192261	+	similar to Plant protein family protein, expressed
Sb08g005432	7211910	7226941	+	Predicted protein
Sb08g005926	8525519	8526617	-	similar to HAT family dimerisation domain containing protein
Sb08g005928	8527381	8528293	-	weakly similar to Os05g0232800 protein
Sb08g006250	9299422	9316381	+	similar to 3' exoribonuclease family, domain 1 containing protein, expressed
Sb08g006252	9338358	9340299	-	weakly similar to Putative uncharacterized protein
Sb08g006570	10376014	10398226	+	Predicted protein
Sb08g006870	11448015	11475419	-	similar to Putative uncharacterized protein
Sb08g007110	11831944	11835460	-	Predicted protein
Sb08g007200	12228641	12230086	-	Predicted protein
Sb08g007210	12259170	12259505	-	similar to transposon protein, putative, CACTA, En/Spm sub-class
Sb08g007220	12279014	12286998	-	similar to transposon protein, putative, Mutator sub-class, expressed
Sb08g007230	12293716	12301627	+	similar to Outer envelope protein, putative, expressed
Sb08g007356	12840450	12862990	+	Predicted protein
Sb08g007586	13544669	13573750	+	similar to Dhurrinase
Sb08g007730	14580356	14587940	-	similar to Expressed protein
Sb08g008210	15294481	15308894	-	Predicted protein
Sb08g008285	15795159	15795773	-	Predicted protein
Sb08g008290	15821876	15822613	+	similar to Expressed protein
Sb08g008300	15823402	15828648	-	similar to DNA-binding factor of bZIP class
Sb08g008300	15823402	15828648	-	similar to DNA-binding factor of bZIP class
Sb08g008310	15903225	15909481	+	similar to Os12g0235700 protein
Sb08g008320	15912515	15917530	+	similar to Argininosuccinate synthase
Sb08g008330	15919248	15925690	-	similar to Expressed protein
Sb08g008330	15919248	15925805	-	similar to Expressed protein
Sb08g008640	16936738	16938522	-	similar to transposon protein, putative, CACTA, En/Spm sub-class
Sb08g008643	16939542	16939670	-	Predicted protein
Sb08g008646	17102303	17114505	+	Predicted protein
Sb08g008675	17255388	17259822	-	similar to OSJNBa0059D20.8 protein
Sb08g008813	17588399	17588653	-	similar to Putative uncharacterized protein OSJNBa0034K10.5
Sb08g008880	17594092	17595880	-	similar to Putative uncharacterized protein OSJNBa0010H19.12
Sb08g009520	18487611	18492557	-	similar to Putative polyprotein
Sb08g009530	18492897	18497842	-	similar to Putative polyprotein
Sb08g009600	18788332	18792240	-	weakly similar to F-box domain containing protein, expressed
Sb08g010521	24354879	24355139	+	similar to Putative uncharacterized protein
Sb08g010620	25132047	25154962	-	similar to Expressed protein
Sb08g010820	25450278	25473043	-	similar to Os12g0290600 protein
Sb08g010830	25474441	25479062	-	similar to OSJNBa0059D20.8 protein
Sb08g011100	26136055	26174286	-	similar to Oxysterol-binding protein, expressed
Sb08g011763	28854192	28857446	-	Predicted protein
Sb08g011796	28861548	28862318	-	weakly similar to Putative transposon protein
Sb08g011935	30535926	30536210	-	similar to OSJNBa0079F16.1 protein
Sb08g011950	30561334	30582061	+	similar to DNA polymerase I family protein, expressed
Sb08g012061	31040672	31049139	+	similar to Putative transposon protein
Sb08g012160	32061133	32061723	+	similar to Putative uncharacterized protein
Sb08g012360	32307877	32329902	+	similar to Zinc finger C-x8-C-x5-C-x3-H type family protein, expressed
Sb08g012570	34132863	34152034	+	similar to Expressed protein
Sb08g013180	35618023	35630776	-	similar to Os12g0465700 protein
Sb08g013400	36075650	36099674	+	Predicted protein
Sb08g014050	37459453	37464098	+	similar to Os12g0477600 protein
Sb08g014060	37488508	37489920	-	similar to No apical meristem protein, expressed
Sb08g014065	37503707	37508384	+	weakly similar to OSJNBa0035O13.10 protein
Sb08g014070	37516737	37518597	-	similar to ABA-responsive protein, putative, expressed
Sb08g014080	37574404	37575042	+	similar to SAM domain family protein
Sb08g014181	37607197	37608225	-	similar to Putative uncharacterized protein
Sb08g014280	37807492	37808990	+	similar to Translation initiation factor eIF5
Sb08g014285	37819577	37820708	-	similar to Os06g0271400 protein
Sb08g014290	37822751	37825251	-	Predicted protein
Sb08g014300	37837347	37846145	-	similar to Expressed protein
Sb08g014305	37858063	37860041	+	similar to Os01g0293600 protein
Sb08g014310	37866279	37866614	-	similar to transposon protein, putative, CACTA, En/Spm sub-class
Sb08g014320	37871039	37877027	-	similar to Auxin response factor 24
Sb08g014330	38050147	38051229	+	similar to Putative copia polyprotein
Sb08g014340	38065608	38072861	+	similar to Expressed protein
Sb08g014350	38129639	38134602	-	similar to Protein kinase, putative, expressed
Sb08g014375	38226342	38227974	-	weakly similar to Putative uncharacterized protein
Sb08g014401	38297637	38334234	+	Predicted protein
Sb08g014425	38334460	38334648	+	Predicted protein
Sb08g014451	38343176	38343910	+	weakly similar to Putative transposon protein
Sb08g014475	38348680	38352409	+	Predicted protein
Sb08g014501	38353659	38356168	+	similar to Glycosyl hydrolase family 3 C terminal domain containing protein
Sb08g014525	38360243	38360380	-	similar to Putative uncharacterized protein S126P21.5
Sb08g014550	38409141	38410647	-	similar to Putative uncharacterized protein
Sb08g014560	38416670	38417689	-	weakly similar to Glycosyl hydrolase family 3 C terminal domain containing protein
Sb08g014570	38423298	38430159	-	Predicted protein
Sb08g014580	38460894	38462963	-	weakly similar to Expressed protein
Sb08g014590	38481475	38482030	+	weakly similar to Putative uncharacterized protein
Sb08g014600	38491111	38494335	+	weakly similar to transposon protein, putative, CACTA, En/Spm sub-class
Sb08g014610	38534357	38537416	+	similar to Expressed protein
Sb08g014610	38534357	38537416	+	similar to Expressed protein
Sb08g014620	38556010	38557749	+	similar to Putative uncharacterized protein
Sb08g014630	38557657	38562238	-	similar to L-galactose dehydrogenase
Sb08g014635	38666996	38668036	-	Predicted protein
Sb08g014640	38669290	38675214	-	similar to Os05g0273800 protein
Sb08g014650	38685020	38688064	+	weakly similar to Putative transposon protein
Sb08g014660	38707264	38707583	+	similar to Putative uncharacterized protein
Sb08g014761	38779131	38780307	-	weakly similar to Putative reverse transcriptase
Sb08g014860	38958573	38960396	+	similar to Nodulin family protein, putative, expressed
Sb08g014870	38978299	38980158	-	similar to Os12g0484700 protein
Sb08g014880	38984568	38985676	-	Predicted protein
Sb08g014890	38990591	38997206	-	similar to Cyclin-T1-4
Sb08g014895	38997375	38997755	+	similar to DNA-directed RNA polymerase subunit beta
Sb08g014900	39002005	39005822	-	similar to LILLIM08, putative, expressed
Sb08g014910	39069692	39072103	+	similar to Calcium-dependent protein kinase, isoform AK1, putative, expressed
Sb08g014920	39097939	39105566	+	similar to Partial_Kinase
Sb08g014925	39168831	39168977	+	similar to Putative TCP-1/cpn60 chaperonin family protein
Sb08g014930	39218011	39219681	+	similar to Os12g0488700 protein
Sb08g014940	39312286	39312663	+	similar to transposon protein, putative, ping/pong/SNOOPY sub-class
Sb08g014945	39328072	39328803	-	similar to Saccharopine dehydrogenase family protein, expressed
Sb08g014950	39330831	39332656	+	similar to Ubiquitin carboxyl-terminal hydrolase 26
Sb08g014960	39335064	39347907	+	similar to Ubiquitin carboxyl-terminal hydrolase 26
Sb08g014962	39352718	39354656	-	similar to Os01g0722800 protein
Sb08g014965	39356016	39356234	-	similar to AGAP011901-PA
Sb08g014967	39403778	39404434	+	similar to Cytidine/deoxycytidine deaminase-like
Sb08g014970	39409578	39411374	+	similar to DNA helicase homolog, putative
Sb08g014980	39412079	39414322	+	similar to DNA helicase homolog, putative
Sb08g014985	39422157	39424011	+	Predicted protein
Sb08g014990	39448739	39451065	-	similar to Putative uncharacterized protein
Sb08g015000	39452106	39456159	-	weakly similar to Pumilio-family RNA binding repeat containing protein, expressed
Sb08g015010	39539446	39542129	+	similar to Ribosomal protein S6 RPS6-1
Sb08g015020	39595819	39608473	+	similar to Ubiquitin-specific protease 12, putative, expressed
Sb08g015030	39609892	39611396	-	similar to Expressed protein
Sb08g015131	39714687	39716412	-	similar to Expressed protein
Sb08g015230	39837333	39855963	-	weakly similar to Putative uncharacterized protein
Sb08g015232	39925601	39926002	+	similar to Putative uncharacterized protein P0530H10.3
Sb08g015235	39945277	39945552	-	similar to Putative uncharacterized protein
Sb08g015237	39996268	40010357	+	weakly similar to H0607F01.7 protein
Sb08g015240	40010905	40013375	+	similar to H0211A12.12 protein
Sb08g015280	40185118	40199687	+	similar to CDC5 protein
Sb08g015335	40413311	40414000	-	weakly similar to Os03g0849100 protein
Sb08g015337	40414044	40416104	-	similar to Powdery mildew resistance protein PM3b, putative, expressed
Sb08g015340	40426252	40430241	-	weakly similar to Putative resistance complex protein
Sb08g015360	40625087	40634676	-	similar to Rad51
Sb08g015513	41472049	41474319	+	similar to Putative gag-pol polyprotein
Sb08g015520	41508968	41510384	-	Predicted protein
Sb08g015525	41529921	41531189	+	Predicted protein
Sb08g015600	41728856	41738780	+	similar to Hydrolase, carbon-nitrogen family protein, expressed
Sb08g015635	41801024	41815319	+	Predicted protein
Sb08g016425	43794883	43795269	-	weakly similar to Putative uncharacterized protein
Sb08g016444	43899925	43900800	+	similar to Polyprotein
Sb08g016590	44460544	44470229	+	similar to Chromosome chr5 scaffold_72, whole genome shotgun sequence
Sb08g017367	46152650	46162230	+	similar to Aleurone layer morphogenesis protein
Sb08g017424	46581272	46582048	-	Predicted protein
Sb08g017428	46582067	46582923	-	weakly similar to transposon protein, putative, CACTA, En/Spm sub-class
Sb08g017470	46787044	46806636	+	Predicted protein
Sb08g017475	46881084	46881464	-	similar to Os01g0688200 protein
Sb08g017650	47413251	47414333	+	similar to Putative copia polyprotein
Sb08g017782	47716423	47717722	+	Predicted protein
Sb08g018350	48354789	48356069	+	similar to Expressed protein
Sb08g018360	48363622	48364920	-	similar to Pectinesterase family protein, expressed
Sb08g018400	48449650	48462547	-	similar to Zinc knuckle family protein, putative, expressed
Sb08g019167	49823193	49824477	+	Predicted protein
Sb08g019360	50100299	50101153	+	similar to Os12g0580600 protein
Sb08g019990	51015366	51018504	-	similar to Putative uncharacterized protein
Sb08g020000	51021278	51022885	+	similar to Os02g0304800 protein
Sb08g020320	51369057	51372606	+	Predicted protein
Sb08g020697	51885947	51889763	-	similar to EBNA-1
Sb08g020705	51914912	51915883	+	similar to P0041A24.2 protein
Sb08g020760	52053371	52059284	-	similar to Tetratricopeptide repeat protein, putative, expressed
Sb08g020826	52251421	52251794	+	similar to ULP1 protease family, C-terminal catalytic domain containing protein, expressed
Sb08g020900	52364114	52367150	+	similar to Sterol desaturase family protein, expressed
Sb08g021515	53231456	53231896	+	weakly similar to Putative uncharacterized protein SB35P03.20
Sb08g021520	53232927	53234624	+	similar to Barren inflorescence2
Sb08g021885	53628992	53631562	+	weakly similar to Putative gag-pol
Sb08g022090	53874162	53883919	+	Predicted protein
Sb08g022120	53918704	53920977	-	weakly similar to Putative uncharacterized protein
Sb08g022290	54145225	54147357	+	similar to Os12g0638300 protein
Sb08g022340	54210692	54219529	+	Predicted protein
Sb08g022342	54278724	54278972	-	similar to SET domain protein SDG117
Sb08g022344	54278990	54279202	-	similar to SET domain protein SDG117
Sb08g022345	54282694	54283120	-	similar to SET domain protein SDG117
Sb08g022347	54284634	54284894	-	similar to SET domain protein SDG117
Sb08g022348	54289996	54290256	-	similar to SET domain protein SDG117
Sb08g022750	54795714	54809598	-	similar to HAT family dimerisation domain containing protein
Sb08g022810	54903614	54906886	+	Predicted protein
Sb08g023067	55219304	55228948	+	similar to Uridine kinase, putative
Sb08g023290	55399874	55424677	-	similar to Na+/H+ antiporter
Sb08g023293	55434488	55434733	-	similar to Putative uncharacterized protein
Sb08g023296	55435197	55435657	-	similar to Uncharacterized protein At1g43260.1
Sb09g001302	1141590	1142522	+	similar to Putative amino acid selective channel protein
Sb09g001305	1143488	1143682	+	Predicted protein
Sb09g001490	1432471	1453680	+	similar to Os05g0113300 protein
Sb09g001850	1851129	1855578	-	similar to Cation-transporting ATPase
Sb09g002227	2382418	2382753	-	similar to Putative uncharacterized protein
Sb09g003370	3827304	3829260	+	similar to Ribosomal protein-like
Sb09g003650	4143007	4145175	+	similar to Putative photoreceptor-interacting protein
Sb09g003660	4149163	4149502	-	similar to Putative uncharacterized protein
Sb09g004125	4614978	4616064	-	similar to Putative copia polyprotein
Sb09g004180	4910985	4919916	-	similar to Putative gamma-tubulin complex component 4
Sb09g004240	5022958	5040242	-	similar to Os05g0240200 protein
Sb09g004350	5260505	5267683	+	Predicted protein
Sb09g005365	6897812	6898048	+	similar to Os03g0164400 protein
Sb09g005370	6905535	6907418	-	similar to Cytochrome P450 family protein, expressed
Sb09g005690	7578784	7589494	-	similar to Putative uncharacterized protein
Sb09g005730	7654842	7655150	-	similar to Putative dolichol-phosphate (Beta-D) mannosyltransferase 2
Sb09g005913	8329722	8332739	+	similar to Fourf gag/pol protein
Sb09g005916	8335892	8338525	+	Predicted protein
Sb09g005920	8339462	8340308	+	Predicted protein
Sb09g006045	8707092	8726333	-	Predicted protein
Sb09g006135	9061809	9062531	+	weakly similar to OSJNBa0065J03.16 protein
Sb09g006300	9622233	9636653	+	Predicted protein
Sb09g006930	11206176	11218861	-	similar to Putative uncharacterized protein
Sb09g007335	12691953	12693679	-	Predicted protein
Sb09g007340	12724968	12743436	+	Predicted protein
Sb09g007340	12724968	12743464	+	Predicted protein
Sb09g007350	12774068	12776587	-	Predicted protein
Sb09g007390	13075257	13093987	+	similar to Cytosine-specific methyltransferase
Sb09g007440	13430258	13433649	-	similar to Putative uncharacterized protein OJ1212_C10.15
Sb09g008130	15308877	15335946	+	similar to Putative uncharacterized protein
Sb09g008660	17016367	17029022	-	similar to Putative serine carboxypeptidase II
Sb09g008726	17044480	17045040	+	similar to Zinc knuckle domain containing protein-like
Sb09g010311	21272755	21273828	-	Predicted protein
Sb09g010430	21469832	21489535	-	similar to Os05g0316000 protein
Sb09g010501	21518025	21518234	+	similar to Putative uncharacterized protein
Sb09g010840	22414647	22423914	+	similar to N2, N2-dimethylguanosine tRNA methyltransferases-like protein
Sb09g011690	24052754	24053750	+	Predicted protein
Sb09g012090	24608475	24627575	-	similar to Os05g0306000 protein
Sb09g012300	25866932	25877209	+	similar to Os05g0299200 protein
Sb09g012510	26631245	26651068	+	similar to Putative uncharacterized protein OJ1333_C12.2
Sb09g012535	26656131	26657317	+	Predicted protein
Sb09g012611	30815082	30815282	-	similar to NADH-ubiquinone oxidoreductase chain 6
Sb09g013160	32820572	32846848	-	similar to Putative uncharacterized protein
Sb09g013990	35065246	35130062	+	similar to Putative uncharacterized protein
Sb09g014121	35424278	35425171	-	weakly similar to Putative uncharacterized protein
Sb09g014225	35745784	35766603	+	Predicted protein
Sb09g014531	36277619	36278458	-	similar to Putative PrMC3
Sb09g015603	39224126	39224643	-	similar to Os12g0574700 protein
Sb09g015890	39861801	39862840	+	weakly similar to Putative copia polyprotein
Sb09g016162	40565450	40565748	+	similar to Putative uncharacterized protein
Sb09g016165	40566537	40568535	+	Predicted protein
Sb09g016445	41306598	41318787	-	Predicted protein
Sb09g016490	41447261	41448972	+	weakly similar to Putative non-LTR retroelement reverse transcriptase
Sb09g016850	42427487	42453272	+	similar to AMP deaminase
Sb09g017790	44128327	44159918	+	similar to Target of rapamycin
Sb09g017840	44466021	44470034	+	Predicted protein
Sb09g017850	44477924	44507906	-	similar to Putative phospholipase D-like protein
Sb09g018193	45629599	45652738	+	weakly similar to Putative transposon protein
Sb09g018386	46002575	46003222	+	Predicted protein
Sb09g018430	46071880	46072536	+	similar to Putative uncharacterized protein F17A8.10
Sb09g018450	46145352	46157030	-	similar to Os05g0371100 protein
Sb09g018500	46300579	46315055	+	similar to Putative uncharacterized protein
Sb09g018525	46369095	46369505	+	similar to Putative uncharacterized protein
Sb09g019365	48161082	48162110	+	Predicted protein
Sb09g019580	48428572	48442444	+	similar to Putative uncharacterized protein OSJNBb0092G21.13
Sb09g019760	48691361	48706922	-	similar to Chromosome undetermined scaffold_147, whole genome shotgun sequence
Sb09g019863	48804079	48804774	-	Predicted protein
Sb09g020040	49096915	49118316	+	similar to Os05g0406200 protein
Sb09g020310	49572300	49588443	-	similar to Putative uncharacterized protein P0668F02.10
Sb09g020360	49650393	49656195	+	similar to Tubulin beta-2/beta-3 chain
Sb09g021550	51008779	51019701	+	similar to Putative uncharacterized protein
Sb09g021590	51067538	51070872	-	similar to Putative uncharacterized protein
Sb09g021740	51231281	51231970	+	similar to Putative uncharacterized protein
Sb09g022070	51725173	51727316	+	similar to Putative uncharacterized protein P0529H11.42
Sb09g023940	53548051	53552666	+	similar to Putative uncharacterized protein
Sb09g024095	53664424	53664546	-	Predicted protein
Sb09g024300	53852476	53858301	+	similar to Probable calcium-transporting ATPase 6, plasma membrane-type (EC 3.6.3.8) (Ca(2+)-ATPase isoform 6)
Sb09g024310	53860498	53863229	+	similar to Os05g0495700 protein
Sb09g024450	54017278	54027625	-	similar to Os05g0497700 protein
Sb09g024470	54042348	54042689	-	weakly similar to Os05g0497800 protein
Sb09g024620	54137996	54145794	-	similar to Putative uncharacterized protein
Sb09g025560	55036931	55037973	+	similar to O-methyltransferase ZRP4, putative, expressed
Sb09g025783	55177785	55178141	-	weakly similar to Similarity to carbonic anhydrase
Sb09g026380	55658322	55661511	-	similar to ER lumen protein retaining receptor
Sb09g026390	55663164	55664210	+	similar to Os01g0731000 protein
Sb09g026650	55839636	55840966	+	similar to Calcium sensing protein
Sb09g026655	55843447	55848995	-	similar to Putative uncharacterized protein OSJNBa0053E05.22
Sb09g026920	56085472	56090638	-	similar to Putative uncharacterized protein
Sb09g026920	56085472	56090638	-	similar to Putative uncharacterized protein
Sb09g026920	56085472	56090638	-	similar to Putative uncharacterized protein
Sb09g026920	56085472	56090638	-	similar to Putative uncharacterized protein
Sb09g027880	56913373	56914440	-	similar to Putative copia polyprotein
Sb09g028660	57513946	57517030	+	weakly similar to WRKY transcription factor
Sb09g028670	57522503	57523597	-	Predicted protein
Sb09g030460	59002054	59004320	+	similar to Putative uncharacterized protein
Sb09g030470	59010612	59012317	+	similar to Leucine-rich repeat family protein-like
Sb09g030940	59556381	59571257	+	similar to Suppressor of forked protein containing protein, expressed
Sb09g030965	59596071	59596502	-	Predicted protein
Sb10g019688	42099896	42100120	+	Predicted protein
Sb10g019690	42106065	42108466	+	similar to Putative uncharacterized protein
Sb10g019686	42095518	42095685	+	Predicted protein
Sb10g019693	42121798	42122164	+	similar to Putative uncharacterized protein
Sb10g021190	46750541	46751696	+	weakly similar to Putative uncharacterized protein
Sb10g006280	5730469	5733611	+	similar to Os11g0622800 protein
Sb10g007772	7650786	7650974	-	Predicted protein
Sb10g009160	9782552	9785113	-	similar to Putative calcium binding protein
Sb10g010320	12624422	12625222	+	similar to Putative adaptor protein kanadaptin
Sb10g019523	41488074	41488508	-	similar to Putative transposon protein
Sb10g020691	44984327	44985496	+	weakly similar to Putative uncharacterized protein
Sb10g021200	46752443	46753126	+	weakly similar to Putative uncharacterized protein
Sb10g021763	48147787	48148104	-	similar to Putative uncharacterized protein OSJNBa0083K01.26
Sb10g029640	59398202	59405854	+	similar to Putative crp1 protein
Sb10g029860	59610086	59613826	-	similar to Glyceraldehyde-3-phosphate dehydrogenase, cytosolic 1
Sb10g029860	59610086	59613826	-	similar to Glyceraldehyde-3-phosphate dehydrogenase, cytosolic 1
Sb10g003745	3240412	3240966	+	Predicted protein
Sb10g005070	4555488	4557210	+	weakly similar to Os06g0165300 protein
Sb10g005150	4623784	4624133	+	similar to Beta 1,3-glycosyltransferase-like protein II
Sb10g006190	5604311	5605901	+	similar to Meiosis 5
Sb10g006510	5981316	5983585	-	similar to Putative HAL3B
Sb10g006520	5984716	5987140	-	similar to Putative HAL3B
Sb10g006530	5990511	5991754	-	similar to Putative uncharacterized protein
Sb10g006570	6065861	6067239	-	Predicted protein
Sb10g006596	6135540	6136869	+	Predicted protein
Sb10g006720	6349331	6350766	+	Predicted protein
Sb10g006730	6351617	6352699	+	similar to Putative copia polyprotein
Sb10g006945	6712408	6712584	-	similar to Os07g0478700 protein
Sb10g007953	7919014	7924329	-	weakly similar to Os07g0453000 protein
Sb10g009320	10140348	10141430	-	similar to Putative copia polyprotein
Sb10g009800	11669191	11670717	+	similar to H0725E11.7 protein
Sb10g010323	12629529	12631754	+	Predicted protein
Sb10g010340	12730462	12731919	-	similar to Putative uncharacterized protein
Sb10g010845	14401490	14401894	+	weakly similar to Putative uncharacterized protein
Sb10g011983	17719585	17719812	+	Predicted protein
Sb10g012093	17891323	17892800	-	weakly similar to Putative uncharacterized protein OSJNBa0007M04.36
Sb10g012262	18443055	18444398	-	similar to OSJNBa0061G20.2 protein
Sb10g012300	18782600	18783421	+	Predicted protein
Sb10g012310	18784137	18785817	+	Predicted protein
Sb10g012737	19349748	19358338	+	Predicted protein
Sb10g013146	20626245	20628713	-	weakly similar to Os09g0291000 protein
Sb10g015631	26207429	26207653	-	similar to Putative uncharacterized protein
Sb10g019370	41311355	41312437	-	similar to Putative copia polyprotein
Sb10g020018	42824109	42828704	-	similar to OSJNBa0059D20.8 protein
Sb10g021100	46529728	46530882	-	similar to OSJNBa0028M15.8 protein
Sb10g021240	46847768	46849624	-	weakly similar to Putative polyprotein
Sb10g022760	50960101	50961229	+	similar to BZIP transcription factor family protein, expressed
Sb10g023023	51397813	51401793	+	weakly similar to H0512B01.8 protein
Sb10g023155	51554821	51559323	-	similar to Putative uncharacterized protein OSJNBb0056B16.21
Sb10g023360	51945064	51948686	+	similar to Elongation factor 1-alpha
Sb10g023360	51945069	51948686	+	similar to Elongation factor 1-alpha
Sb10g023360	51945069	51948686	+	similar to Elongation factor 1-alpha
Sb10g023555	52196537	52196851	+	similar to Os01g0512200 protein
Sb10g023560	52196956	52198596	+	similar to Os01g0512200 protein
Sb10g024480	53557015	53558648	-	similar to Putative uncharacterized protein
Sb10g025290	54552307	54553389	-	similar to Putative copia polyprotein
Sb10g025635	55032589	55032792	+	Predicted protein
Sb10g025750	55116407	55118346	+	similar to Putative uncharacterized protein
Sb10g025760	55120643	55121698	-	similar to Putative uncharacterized protein
Sb10g026363	55813765	55818591	+	similar to Putative polyprotein
Sb10g027230	56952356	56953535	+	similar to Putative uncharacterized protein
Sb10g027240	56953809	56958834	-	similar to Putative uncharacterized protein
Sb10g027480	57279034	57280177	-	weakly similar to Putative uncharacterized protein
Sb10g027485	57283652	57285752	-	similar to Putative uncharacterized protein
Sb10g027573	57370243	57371300	+	Predicted protein
Sb10g028150	58046086	58046619	-	similar to Putative uncharacterized protein
Sb10g028160	58049388	58050772	+	Predicted protein
Sb10g029070	58880004	58884667	-	similar to Cyclin-like protein
Sb10g029970	59696832	59697320	-	similar to Putative uncharacterized protein
Sb10g029980	59700256	59700942	+	weakly similar to Putative uncharacterized protein
Sb10g002390	2065160	2070879	+	weakly similar to Putative uncharacterized protein
Sb10g002400	2065364	2078278	-	similar to Glycine-rich protein-like
Sb10g003060	2731521	2740211	-	similar to Putative uncharacterized protein
Sb10g003600	3136267	3148075	-	similar to Putative uncharacterized protein
Sb10g004370	3835359	3844893	-	similar to Putative uncharacterized protein
Sb10g004850	4286684	4296750	+	similar to Chromosome chr19 scaffold_4, whole genome shotgun sequence
Sb10g004960	4445322	4454872	+	similar to Putative uncharacterized protein
Sb10g005130	4598997	4616466	+	similar to Helicase associated domain family protein, expressed
Sb10g005550	4981734	4991165	-	similar to Chromosome chr4 scaffold_73, whole genome shotgun sequence
Sb10g006170	5571923	5583107	+	similar to Putative uncharacterized protein
Sb10g006995	6781598	6808129	+	similar to DNA-directed RNA polymerase
Sb10g007270	7062751	7072010	-	similar to Putative aminopeptidase C
Sb10g007950	7903390	7916695	-	similar to Os06g0225900 protein
Sb10g008310	8459999	8468553	-	similar to Putative uncharacterized protein
Sb10g008310	8459999	8468553	-	similar to Putative uncharacterized protein
Sb10g008310	8461267	8468553	-	similar to Putative uncharacterized protein
Sb10g009980	12115028	12133620	-	similar to Putative Importin 9
Sb10g010915	14853067	14864151	-	Predicted protein
Sb10g010935	14894008	14908454	-	Predicted protein
Sb10g011070	15393311	15413319	-	similar to Putative Synoviolin 1
Sb10g012247	18368522	18378836	-	Predicted protein
Sb10g013495	21357175	21367692	-	weakly similar to transposon protein, putative, CACTA, En/Spm sub-class
Sb10g014430	23551001	23566932	+	similar to Putative SWAP (Suppressor-of-White-APricot)/surp domain-containing protein
Sb10g015531	26151889	26162178	-	Predicted protein
Sb10g015680	26926131	26957160	+	Predicted protein
Sb10g015690	27060330	27070160	+	similar to Armadillo repeat containing protein-like
Sb10g016452	34209860	34219752	-	Predicted protein
Sb10g016510	34281956	34300859	-	weakly similar to Chromosome chr13 scaffold_45, whole genome shotgun sequence
Sb10g019610	41623311	41627760	-	weakly similar to transposon protein, putative, CACTA, En/Spm sub-class
Sb10g019760	42235416	42260028	+	similar to Os06g0331300 protein
Sb10g020520	44410169	44419369	+	similar to Os06g0367500 protein
Sb10g020550	44530165	44552758	+	similar to Putative calmodulin binding transporter protein
Sb10g021340	47141493	47159098	-	Predicted protein
Sb10g022030	48984523	48992686	+	Predicted protein
Sb10g022420	50097757	50110531	+	similar to Protein kinase domain containing protein, expressed
Sb10g023020	51383087	51396467	+	similar to Coatomer subunit beta'-2
Sb10g023800	52546758	52559533	-	weakly similar to Putative uncharacterized protein
Sb10g024520	53593071	53601826	-	similar to Putative uncharacterized protein
Sb10g025180	54358403	54368602	-	similar to Phox (PX) domain-containing protein-like
Sb10g026170	55524345	55531473	+	weakly similar to Putative uncharacterized protein B1047G05.12
Sb10g026910	56313844	56324046	+	similar to Molybdenum cofactor sulfurase
Sb10g027626	57432402	57437553	-	similar to Putative uncharacterized protein
Sb10g027820	57676307	57686793	+	similar to Putative mitochondrial intermediate peptidase
Sb10g028080	57972769	57985021	-	similar to Cation-transporting ATPase
Sb10g028080	57972772	57985175	-	similar to Cation-transporting ATPase
Sb10g029880	59626436	59644618	-	Predicted protein
Sb10g030830	60485830	60493712	-	weakly similar to Putative uncharacterized protein
Sb10g011100	15560910	15584253	+	similar to Putative WD-40 repeat protein
Sb10g013060	20421824	20433728	-	similar to Os06g0499000 protein
Sb10g014850	24264527	24300362	-	similar to Putative oxidative-stress responsive
Sb10g021577	47516360	47554783	+	similar to Os03g0337900 protein
Sb10g022270	49834711	49853199	+	similar to Putative acyl-CoA:diacylglycerol acyltransferase
Sb10g010980	15027057	15061598	+	Predicted protein
Sb10g016920	35222962	35243205	-	similar to Formate dehydrogenase, mitochondrial precursor
